# Supplementary material for: Exosomal miRNA-218–5p derived from low-passage dermal papilla cells modulates hair follicle growth and development
Source: Noncoding RNA Res. 2026 Jan 15;18:1–11. doi: 10.1016/j.ncrna.2026.01.004 (PMC12830253; doi:10.1016/j.ncrna.2026.01.004)
Supplement: Supplementary file 1 — Table S1. siRNA sequences used in this study.Multimedia component 1 [file mmc1.xlsx]

## Sheet: Sheet1
Table S1. siRNA sequences used in this study
Group	Sequence (5’→3’)
siRNA-Drosha F	GCGUCCAUUUGUACUAUUUTT
siRNA- Drosha R	AAAUAGUACAAAUGGACGCTT
siRNA-NC F	UUCUCCGAACGUGUCACGUTT
siRNA- NC R	ACGUGACACGUUCGGAGAATT
