# Supplementary material for: Exosomal miRNA-218–5p derived from low-passage dermal papilla cells modulates hair follicle growth and development
Source: Noncoding RNA Res. 2026 Jan 15;18:1–11. doi: 10.1016/j.ncrna.2026.01.004 (PMC12830253; doi:10.1016/j.ncrna.2026.01.004)
Supplement: Supplementary file 2 — Table S2. The quality control and mapping data from miRNA sequencing.Multimedia component 2 [file mmc2.xlsx]

## Sheet: Sheet1
Table S2. The quality control and mapping data from miRNA sequencing
Sample	Reads	Q20	Q30	GC content	Total sRNA	Mapped sRNA
P1_1	10767717	0.9916	0.9708	0.5195	9,674,798 (100.00%)	7,666,682 (79.24%)
P1_2	10483923	0.9918	0.9709	0.5211	9,869,464 (100.00%)	9,230,505 (93.53%)
P1_3	9926921	0.9914	0.9693	0.5201	10,148,189 (100.00%)	7,653,444 (75.42%)
P8_1	10484298	0.992	0.9724	0.5186	9,354,165 (100.00%)	6,520,119 (69.70%)
P8_2	10373288	0.9914	0.9702	0.5128	9,562,247 (100.00%)	8,929,856 (93.39%)
P8_3	11203779	0.9909	0.9686	0.5136	9,173,918 (100.00%)	8,119,699 (88.51%)
