# Supplementary material for: Exosomal miRNA-218–5p derived from low-passage dermal papilla cells modulates hair follicle growth and development
Source: Noncoding RNA Res. 2026 Jan 15;18:1–11. doi: 10.1016/j.ncrna.2026.01.004 (PMC12830253; doi:10.1016/j.ncrna.2026.01.004)
Supplement: Supplementary file 3 — Table S3. The quality control and mapping data from RNA sequencing.Multimedia component 3 [file mmc3.xlsx]

## Sheet: Sheet1
Table S3. The quality control and mapping data from RNA sequencing
Sample	Q20(%)	Q30(%)	GC(%)	Total Reads	Mapped Reads	Uniq Mapped Reads
Treatment group-1	99.67	98.22	52.16	44938074	41,165,907 (91.61%)	39,515,177 (87.93%)
Treatment group-2	99.71	98.41	52.32	46168354	42,375,682 (91.79%)	41,188,618 (89.21%)
Treatment group-3	99.52	97.99	51.65	44444008	40,746,161 (91.68%)	39,316,759 (88.46%)
Control group-1	99.67	98.18	52.13	43191816	39,665,010 (91.83%)	38,203,112 (88.45%)
Control group-2	99.5	97.94	52.9	46697460	42,473,431 (90.95%)	40,316,712 (86.34%)
Control group-3	99.67	98.16	51.91	44408508	40,888,843 (92.07%)	39,308,441 (88.52%)
