# Supplementary material for: Exosomal miRNA-218–5p derived from low-passage dermal papilla cells modulates hair follicle growth and development
Source: Noncoding RNA Res. 2026 Jan 15;18:1–11. doi: 10.1016/j.ncrna.2026.01.004 (PMC12830253; doi:10.1016/j.ncrna.2026.01.004)
Supplement: Supplementary file 4 — Table S4. Primers for qPCR with reverse transcription (RT-qPCR) analysis.Multimedia component 4 [file mmc4.xlsx]

## Sheet: Sheet1
Table S4. Primers for qPCR with reverse transcription (RT-qPCR) analysis
Primer	Sequence (5’→3’)
ALPL	F: GCACTCCCACTTTGTCTGGA
	R: CTCGGGGGTTCTTCTTCAGG
β-catenin	F: ACATTCTCACAGAGCCCGACCC
	R: AGCAATCACACTCTGCATAGCGTTC
BCL2	F: ACATCGCCCTGTGGATGACTG
	R: CGAGGGTGATGCAAGCTCCTAT
CCND1	F: GAACGCTACCTTCCCCAGTGCTC
	R: CCTCACAGACCTCCAGCATCCAG
DCN	F: AGACAATGGGCCTCCCTTCT
	R: CGCCCTGAAGGACTACATCTT
FGF2	F: AGGGAAGACCCCGAATTAGC
	R: CCACGCTCACTGCAAGTTAC
GAPDH	F: CACCAGGGCTGCTTTTAACTCT
	R：CTTCCCGTTCTCAGCCTTGACC
IGF1	F: CCCTCTGCTTGCTCACCTT
	R: GCTGGAGCCGTATCCTGTG
LEF1	F: CATCTCGGGTGGATTCAGG
	R: ATGAGGGATGCCAGTTGTG
MSTN	F: AGGCACTGGTATTTGGCAGAG
	R: AGGAAATCGGTAGTTGTTTCCC
PCNA	F: GCACGTATATGCCGAGACCT
	R: TGCACTGGCTCATTCATCTCT
PLS1	F: GTGAGCCCGCTAAAACCCTA
	R: GGAGGGAAAAGGCTGGCTAA
SFRP2	F: CCAGCCCGACTTCTCCTACAAGC
	R: TCCAGCACCTCTTTCATGGTCT
STAT1	F: AGAGACAGTGAGCGCTTGAAT
	R: CCTCACAGACCTCCAGCATCCAG
TSR1	F: ACAGGCCATCTGTTGTCAGT
	R: TAGATTCCATCTGCCTCCTCCA
TAP1	F: GGTAGCTGCCCTAGCATCAT
	R: GCCCAGCTCACAAGGATTTG
miR-140-3p	ACCACAGGGTAGAACCACGGAC
miR-455-3p	GCGATGCAGTCCATGGGCATATAC
miR-155-5p	GCGTTAATGCTAATCGTGATAGGG
miR-218-5p	GGGTTGTGCTTGATCTAACCA
novel_182	GCGCCAGCAACTCTCTTTTCATG
miR-370-3p	TATGCCTGCTGGGGTGGAACCT
miR-127-3p	TCGGATCCGTCTGAGCTTGGCT
U6	CAAGGATGACACGCAAATTCG
