# Supplementary material for: Exosomal miRNA-218–5p derived from low-passage dermal papilla cells modulates hair follicle growth and development
Source: Noncoding RNA Res. 2026 Jan 15;18:1–11. doi: 10.1016/j.ncrna.2026.01.004 (PMC12830253; doi:10.1016/j.ncrna.2026.01.004)
Supplement: Supplementary file 5 — Table S5. Differentially expressed mRNAs between DPC-Exos P1 and DPC-Exos P8.Multimedia component 5 [file mmc5.xlsx]

## Sheet: Sheet1
Table S5. Differentially expressed mRNAs between DPC-Exos P1 and DPC-Exos P8
miRNA	P1_1.tpm	P1_2.tpm	P1_3.tpm	P8_1.tpm	P8_2.tpm	P8_3.tpm	log2FoldChange	P-value
novel_112	24259	24793.6	6278.45	7331.01	4236.01	4194.61	2.2254	1.88e-07
novel_181	0	0	0	190.416	43.0052	80.1518	-4.9107	0.030056
novel_182	0	0	0	571.247	344.042	721.366	-7.3193	6.19e-07
novel_74	268.29	86.26	196.202	1713.74	430.052	507.628	-1.7481	0.020679
ocu-let-7c-5p	5803.53	6284.66	4486.48	2951.44	1978.24	2270.97	1.684	3.78e-08
ocu-let-7d-5p	550.7	899.569	104.641	1523.33	2322.28	1870.21	-1.4915	0.014826
ocu-let-7i-5p	85005.4	81799.1	113404	47350	55627.2	48652.1	1.4023	9.09e-06
ocu-miR-10b-5p	2428.73	1219.96	2328.26	9679.47	8880.57	8015.18	-1.6482	1.04e-05
ocu-miR-124-3p	0	0	0	0	107.513	293.89	-5.3163	0.024489
ocu-miR-125b-5p	931.953	443.623	156.961	2221.52	1677.2	1576.32	-1.4429	0.0099046
ocu-miR-127-3p	42.3615	61.6143	39.2403	190.416	731.088	1015.26	-3.2989	0.00028959
ocu-miR-128a-3p	367.133	234.134	601.685	253.888	2537.31	2992.33	-1.7428	0.020659
ocu-miR-129-5p	0	24.6457	0	31.736	666.581	587.78	-5.2432	0.00087374
ocu-miR-136-3p	0	0	0	0	150.518	187.021	-5.0907	0.038143
ocu-miR-139-5p	14.1205	61.6143	0	285.624	150.518	374.042	-2.9597	0.021744
ocu-miR-140-3p	2555.81	2871.23	3099.98	1015.55	430.052	748.083	2.4975	7.67e-09
ocu-miR-145-5p	338.892	221.811	287.762	571.247	1462.18	1148.84	-1.4505	0.015633
ocu-miR-155-5p	5747.05	5619.22	1556.53	2602.35	2236.27	2751.88	1.1766	0.0059215
ocu-miR-181b-5p	437.736	197.166	26.1602	888.607	1096.63	908.387	-1.7746	0.017933
ocu-miR-193a-5p	593.061	517.56	156.961	2316.72	1075.13	1309.15	-1.458	0.008829
ocu-miR-196a-5p	28.241	49.2914	170.041	856.871	752.591	614.497	-2.5729	0.0020064
ocu-miR-218-5p	1440.29	1540.36	1530.37	253.888	946.114	1416.01	1.2622	0.025641
ocu-miR-22-3p	776.628	443.623	209.282	1935.89	1827.72	1683.19	-1.5191	0.0022618
ocu-miR-29b-3p	42.3615	86.26	274.682	0	21.5026	26.7173	3.6088	0.030589
ocu-miR-30b-5p	98.8435	49.2914	91.5607	285.624	430.052	561.062	-1.9329	0.023477
ocu-miR-30c-5p	748.387	739.372	549.364	1428.12	2150.26	2003.79	-1.0004	0.019032
ocu-miR-30e-3p	338.892	197.166	300.842	126.944	43.0052	80.1518	2.2871	0.015938
ocu-miR-370-3p	14.1205	24.6457	39.2403	0	1634.2	2244.25	-5.1267	1.6e-05
ocu-miR-374b-5p	169.446	61.6143	222.362	31.736	21.5026	53.4345	2.6461	0.046774
ocu-miR-409-3p	28.241	36.9686	0	63.4719	301.036	454.193	-3.2598	0.015066
ocu-miR-410-3p	0	0	0	0	172.021	187.021	-5.1842	0.031347
ocu-miR-450b-5p	98.8435	110.906	444.723	63.4719	21.5026	0	3.64	0.0092658
ocu-miR-455-5p	1228.48	1182.99	601.685	222.152	430.052	454.193	1.8596	0.00076175
ocu-miR-532-5p	0	12.3229	340.083	31.736	0	0	4.3648	0.048866
ocu-miR-9-3p	28.241	0	0	0	236.529	293.89	-3.9289	0.047042
ocu-miR-9-5p	1440.29	1330.87	1020.25	2062.84	39392.8	48865.9	-4.1324	0.00012233
