# Supplementary material for: Exosomal miRNA-218–5p derived from low-passage dermal papilla cells modulates hair follicle growth and development
Source: Noncoding RNA Res. 2026 Jan 15;18:1–11. doi: 10.1016/j.ncrna.2026.01.004 (PMC12830253; doi:10.1016/j.ncrna.2026.01.004)
Supplement: Supplementary file 6 — Table S6. Differentially expressed genes between the DPC-ExomiR−218−5p group and the control group.Multimedia component 6 [file mmc6.xlsx]

## Sheet: Sheet1
Table S6.Differentially expressed genes between the DPC-ExomiR-218-5p group and the control group
Gene	A1_FPKM	A2_FPKM	A3_FPKM	B1_FPKM	B2_FPKM	B3_FPKM	FDR	log2Foldchange
ATP6AP1L	5.70904	6.70389	8.45766	2.82231	2.65356	2.49635	1.82122e-14	-1.05107
MFSD13A	1.96185	1.76837	1.39923	0.622523	0.265916	0.427103	8.99923e-12	-2.02306
SARM1	0.68764	0.781133	0.602218	0.468798	0.234949	0.217218	0.000891663	-1.15552
LOC100356242	2.99185	3.67389	4.00808	946.088	855.515	837.538	0	7.95364
LOC100339763	0.557693	0.462648	0.698056	4.22482	3.58554	4.55199	6.13228e-28	2.82159
MTHFD2	28.2622	29.7426	28.6764	79.9673	65.4708	68.1294	6.44603e-37	1.30544
LOC100009332	66.197	79.1846	47.2203	27.4155	34.9154	30.4308	1.31651e-09	-1.04281
IRGM	0.692465	0.559428	0.302307	102.362	80.0435	103.755	1.0018e-297	7.48638
FAM83B	0.05924	0.096253	0.120059	0.615065	0.390052	0.788006	8.0157e-10	2.68176
LPL	20.7286	24.6786	18.9482	8.20286	9.69632	9.04423	6.21353e-24	-1.24698
NewGene_2825	69.6305	82.0197	50.105	169.004	170.476	213.583	2.19837e-19	1.46275
APLNR	0.184626	0.080491	0.045189	0.51175	0.301578	0.380706	0.000176211	1.91425
MFSD14B	22.0117	25.0951	19.2682	81.1863	75.0612	90.7102	1.67707e-62	1.90154
NewGene_2639	0.303898	0.254918	0.317098	1.04324	0.707687	1.09313	1.12687e-06	1.71961
LOC100357544	17.9836	18.3827	11.6798	6.22825	9.59782	7.08665	1.2485e-05	-1.05672
SDCBP	186.499	200.332	182.654	414.412	388.402	441.066	5.56914e-40	1.13258
FABP7	2.66035	2.13499	2.21948	0.600653	0.757975	0.763437	2.76321e-06	-1.67963
FBXL14	7.59915	9.04806	7.39212	18.7012	19.3286	20.1038	5.11478e-32	1.28024
LOC103347250	13.3754	12.6661	15.7931	5.90672	6.0428	6.09585	2.19705e-12	-1.20017
EBF4	1.44207	1.37145	1.38308	0.69092	0.794192	0.501553	8.43515e-06	-1.06292
HPSE2	1.61782	1.71985	1.94311	0.636513	0.636338	0.571692	3.3289e-20	-1.50093
NewGene_425	0	0.096256	0.034054	0.66515	0.592277	0.946577	2.13876e-08	3.76136
LOC108177586	0.073554	0	0.209969	7.0199	6.74192	7.52567	7.08671e-16	5.87767
PYGL	8.48728	8.81478	7.83332	3.0755	2.87667	2.4956	8.89992e-33	-1.56428
INSIG1	161.345	191.905	146.456	72.2559	81.3564	78.525	1.96142e-22	-1.09775
CXCR4	0.067161	0.147463	0.122779	2.82911	2.74715	2.94684	8.2886e-33	4.49114
CXCR5	0.249376	0.20217	0.303326	2.3157	1.29232	2.10205	5.48849e-16	2.90669
VPS54	4.17385	4.03308	3.56069	10.5411	7.21236	10.7264	5.13811e-16	1.27773
MARCH5	34.9693	43.5861	33.2427	99.9768	97.2322	121.145	1.80099e-33	1.51645
SALL2	0.454194	0.547136	0.512243	0.196865	0.260201	0.201252	9.45406e-05	-1.17795
MAGEH1	11.6132	12.6901	9.79673	4.6855	5.63217	4.43904	6.48745e-14	-1.19948
C5AR2	0.452826	0.717442	0.447526	0.112676	0.251347	0.118932	0.0010938	-1.67843
LPCAT2	5.98824	5.91107	6.192	2.85477	2.95594	2.61122	7.76057e-13	-1.09452
TMLHE	5.19473	5.05582	5.70684	2.59294	2.20606	2.12861	3.69806e-17	-1.19943
ADD2	4.43254	5.0693	4.02282	0.44956	0.468114	0.513551	8.29797e-121	-3.23014
PRKCQ	0	0	0	2.01634	1.16104	1.98629	1.03211e-15	10.0517
PRKCB	0.276589	0.304665	0.144979	0.721067	0.426842	0.79258	0.000634668	1.37477
NewGene_3846	0.339965	0.293879	0.327373	1.38186	1.04033	1.4916	1.18838e-07	1.67385
KLHDC8B	6.33223	6.88279	5.69803	3.26945	3.38779	2.6281	1.18054e-09	-1.01781
DRD1	0.05395	0.05856	0.04134	1.94408	1.52884	1.98674	2.90217e-39	4.74147
DEPDC4	1.18113	1.30189	1.61733	0.795569	0.438382	0.603397	0.000184431	-1.11202
NewGene_3023	1.21291	1.14785	1.28956	0.452547	0.316226	0.673136	1.38271e-05	-1.3171
NewGene_3025	0.135359	0.226363	0.137784	1.93834	0.935046	1.17064	3.15373e-10	2.895
NewGene_3028	1.25796	1.40901	1.18608	0.723607	0.524575	0.391424	0.000505547	-1.21578
GREB1L	0.56589	0.556794	0.605058	0.187686	0.235794	0.194295	3.41858e-09	-1.458
NEIL2	3.20914	3.80628	2.68626	1.64399	1.42553	1.74053	3.31618e-06	-1.00219
CCDC28B	9.08764	9.55085	6.8226	2.73063	2.7854	2.61933	2.81336e-23	-1.71312
CGN	0.661051	0.857212	0.637962	0.486641	0.268391	0.275193	0.000377427	-1.05619
NewGene_5092	0.136693	0.052761	0.175393	1.37439	0.615711	0.742415	4.44634e-07	2.66844
GREM1	13.0602	13.1779	14.4943	5.30665	5.34137	5.81911	4.46637e-27	-1.3018
PKNOX2	1.31831	1.67273	1.80089	0.389529	0.278803	0.323974	4.55467e-19	-2.22312
C15H4orf32	2.32723	1.73376	2.09053	7.27815	5.71728	7.15095	3.84573e-17	1.71182
LOC100358230	0.187988	0.362334	0.628549	2.10186	1.84399	1.58297	1.55435e-07	2.18208
METTL13	4.62407	4.2314	3.62486	10.8849	12.6293	11.0665	2.53637e-41	1.51906
METTL17	12.6125	13.4132	14.4353	34.6481	32.061	31.4423	1.01384e-32	1.28003
HMGA1	15.3993	12.7082	16.4106	51.2901	49.3335	47.42	3.5792e-43	1.73603
EFNA1	18.4909	19.2262	22.7935	6.85409	8.81854	6.98533	1.79419e-20	-1.41055
LRRC32	1.99183	1.86105	1.57863	4.50296	4.1392	4.81541	1.24986e-20	1.31231
NewGene_3553	2.44577	2.68578	2.6882	1.54983	0.933259	0.974046	0.000652206	-1.15963
NewGene_3554	0	0	0	1.06444	0.749445	0.873775	2.50742e-10	8.21792
LOC100344175	2.35168	2.75845	2.06457	1.13511	0.982432	0.651286	5.00801e-05	-1.3531
CD72	0.107164	0.357133	0.298838	2.31642	2.12639	1.59566	2.08649e-14	2.93461
LOC100357938	4.85098	4.40329	4.43062	26.6184	25.7895	28.708	5.57436e-137	2.56434
LOC100358749	0.324509	0.361149	0.321968	1.42365	1.17935	0.938317	1.01008e-11	1.80207
SPATA18	0.253406	0.252022	0.120748	1.57242	0.888324	1.46992	9.00787e-12	2.60188
WDR43	29.1697	28.4856	29.3501	58.8473	57.5568	60.4344	5.53262e-33	1.02785
APBA2	0.730208	0.898424	1.06305	0.325229	0.302972	0.259219	8.61424e-08	-1.56186
PRCD	2.20202	2.73514	1.63155	1.03794	1.16287	0.715464	0.000985601	-1.15468
SMAGP	17.4689	23.1355	14.1117	61.2078	52.4843	75.0947	6.94099e-25	1.79327
NewGene_5758	0.413076	0.441036	0.576462	0.092121	0.079677	0.069171	4.07203e-07	-2.4938
NewGene_5756	0.186533	0.283558	0.320327	1.24976	0.975358	1.15062	3.29404e-05	1.64166
KCND3	0.149005	0.117556	0.206857	0.36275	0.287865	0.399839	0.00122808	1.07568
KCND1	0.462984	0.590221	0.656314	0.227398	0.311659	0.300872	0.000433794	-1.0203
HSPB3	2.1752	2.35551	1.39002	0.935807	0.892863	1.07144	0.00894625	-1.01852
HSPB6	8.8075	8.17776	10.7607	3.62036	6.02036	3.85337	4.0278e-06	-1.03075
CPEB4	2.90905	2.847	2.82332	6.65438	4.86778	7.0349	5.28915e-15	1.11672
SGK2	0.432536	0.462241	0.540789	0.118317	0.160254	0.077823	1.15102e-07	-1.97519
TRIM14	2.02821	2.48073	2.51553	32.2523	33.7239	33.4914	9.53122e-262	3.82716
TRIM16	2.61318	2.18344	2.5806	5.73961	4.60268	4.64337	2.746e-10	1.02233
EARS2	3.99222	3.57463	2.64393	9.07333	9.52273	10.3	2.65323e-21	1.50269
ABCA8	3.11708	2.93607	2.39612	1.31241	0.956092	1.1102	8.821e-16	-1.31597
ABCA1	8.46256	8.58373	7.41057	25.2095	18.9337	26.5162	1.76015e-32	1.53488
ABCA3	2.54603	3.23724	2.71832	1.08361	0.900818	0.823206	2.58148e-23	-1.59059
ABCA4	0.08623	0.148722	0.129561	0.300967	0.173801	0.320297	0.0033026	1.10455
PHC1	3.62523	3.97926	4.63317	11.7885	11.5116	11.8133	3.7787e-36	1.52177
SLCO2B1	0.069483	0.024365	0.044385	0.630369	0.317686	0.442939	6.83918e-10	3.19965
RGS7BP	0.136711	0.164732	0.136195	0.565694	0.58931	0.780752	2.6843e-07	2.05762
LOC100351416	0.311647	0.226559	0.730412	1.57804	1.02256	1.06712	0.00163533	1.4819
MYBBP1A	39.6503	37.9618	38.3689	93.5343	102.23	99.5767	5.05478e-54	1.35458
EPHA2	5.34425	6.50946	4.89834	15.4939	14.3341	15.9942	9.05929e-33	1.45754
EPHA4	0.290704	0.247095	0.256001	0.844996	0.595947	0.76253	1.52576e-09	1.48621
NewGene_2502	0.119881	0.17577	0.096674	0.447694	0.706377	0.451828	3.47259e-05	2.02076
NewGene_2500	0.483384	0.833064	0.356095	2.53677	2.07696	3.02831	5.84455e-24	2.22266
TULP2	0.995613	1.04418	0.800039	0.592424	0.37929	0.278631	0.00389335	-1.16613
GLT8D1	37.9276	37.9916	40.2431	16.0072	17.4743	14.3767	3.44367e-29	-1.26765
NFKB2	20.7463	24.8622	22.3373	157.409	130.519	139.909	2.13452e-143	2.65965
NFKB1	16.381	18.8669	17.0993	92.0375	76.9364	87.8262	1.26853e-117	2.29935
ADORA2B	3.61165	4.58357	3.6397	8.64026	6.07374	8.91905	3.8018e-08	1.00081
SPDYA	1.35739	0.801663	1.42516	0.273039	0.471564	0.27292	0.000146319	-1.73184
COLQ	0.763844	0.512844	0.413059	0.19924	0.208315	0.195986	0.000489439	-1.43508
CYP27A1	8.27627	9.36281	7.77883	2.51519	3.04923	2.67898	3.73725e-24	-1.6139
SEPT3	0.424229	0.421342	0.517854	0.107944	0.183103	0.186288	0.000166478	-1.43195
CXCL16	5.96506	6.49383	7.0312	72.7564	63.8933	70.2954	1.52867e-198	3.41064
CXCL10	18.7028	22.5891	25.7907	2819.56	2695.48	2979.14	0	6.98773
NewGene_748	1.41217	2.40737	2.07446	0.468846	0.944005	0.666683	0.00146539	-1.46881
ELF3	0.044973	0.077076	0	6.52272	3.82083	4.8052	2.033e-38	6.72367
FSTL4	0	0.015637	0.011974	0.230007	0.248504	0.228673	7.44118e-12	4.65297
KDM3A	6.81162	6.76777	6.76266	17.841	15.8251	16.7278	2.86698e-43	1.313
NewGene_1260	2.94701	2.8347	2.24752	10.0526	6.46305	9.96416	4.83448e-22	1.72371
SLC25A32	7.05069	6.1995	6.80509	13.5306	12.3223	15.3768	1.71013e-16	1.04282
SLC25A33	7.37995	6.9277	6.38193	16.7675	16.1524	17.9637	1.85162e-24	1.30184
SLC25A38	7.46765	8.07177	7.7286	16.5342	17.8095	17.9862	1.53874e-24	1.18273
TCEAL4	11.8919	11.187	18.0424	5.82482	5.57762	3.40476	2.65978e-08	-1.46868
APOE	585.496	636.857	420.754	262.621	279.895	272.319	7.11589e-13	-1.00271
APOD	155.462	142.444	176.43	30.0783	29.7764	30.9792	7.03882e-97	-2.38121
LOC100357197	1.78459	1.59328	1.6258	0.791308	0.841167	0.67917	4.32184e-12	-1.10643
DOCK10	0.060936	0.036895	0.020601	0.694327	0.407393	0.665287	1.89017e-22	3.79913
LOC100353768	2.97371	3.5913	3.21759	1.43279	1.26937	1.8181	1.5158e-07	-1.11888
NewGene_4195	1.07441	1.19025	1.18527	0.508808	0.379415	0.503993	0.000177855	-1.20643
CREB3L2	14.3847	15.9929	13.0868	7.18405	7.45028	6.42129	7.17874e-21	-1.03758
MEF2C	2.39417	1.89812	2.52016	1.24613	1.06927	0.894141	3.94894e-09	-1.07095
RASAL1	0.186616	0.274234	0.203665	0.829113	0.522407	0.577794	3.00253e-05	1.52158
LOC100341366	4.99096	6.10009	4.4604	54.4944	48.6508	64.5652	5.06191e-159	3.4166
PAG1	1.04012	0.736752	0.804683	2.73949	2.5033	1.8509	8.04655e-11	1.4609
PDCD11	9.75942	9.67029	8.76042	18.7931	18.4282	19.2345	1.80599e-29	1.00747
TAF1A	2.9995	2.62495	3.3162	7.07637	5.48332	8.12503	1.6282e-10	1.22282
CRYAB	26.0338	26.3157	26.564	162.21	133.504	150.07	3.49797e-116	2.50027
PSMB8	3.92412	4.64541	2.87415	71.6749	74.5166	91.1138	2.32956e-177	4.37665
PSMB9	2.37961	2.81056	2.16012	58.2684	59.1714	75.5701	1.65466e-173	4.70559
GSDMD	0.580484	0.493706	0.359509	8.2717	7.38778	9.62732	4.51905e-69	4.12529
WNT10B	0.335165	0.226879	0.126312	1.78864	0.76287	1.51611	4.47175e-09	2.51748
HSH2D	0.153912	0.05175	0.246408	3.36627	4.17401	3.72259	1.23931e-34	4.55419
LOC100354195	1.18395	0.845849	1.13769	2.09765	2.60655	1.88216	0.000112683	1.05362
SCLT1	2.56347	2.25033	2.98838	6.86569	4.35836	6.84058	7.95384e-10	1.2131
NewGene_3692	2.69194	1.75285	2.35762	7.08755	3.73816	5.13681	6.00344e-08	1.14482
SLC16A13	1.0109	0.929406	0.963246	0.261051	0.464811	0.365436	7.4181e-05	-1.39446
SELENBP1	30.8374	35.4452	31.6032	7.41208	10.8338	7.13921	8.29363e-34	-1.93733
EPCAM	0.157045	0.319205	0.205646	1.18256	0.72064	1.08404	3.42342e-06	2.09282
IL12A	0.327252	0.115387	0.14689	4.09729	3.43603	4.03467	1.07842e-29	4.11749
PDGFRA	30.3143	32.2211	27.2512	10.9928	12.3113	11.6435	1.16724e-42	-1.35384
CHAC1	0.480023	0.281826	0.562569	7.90543	5.11224	5.39334	1.7815e-52	3.79018
SCARF1	1.91173	2.29039	1.67863	4.85034	3.67043	4.70612	1.34165e-11	1.17321
KLHL13	3.64696	4.57409	3.48147	1.08222	1.10159	1.4566	1.23623e-20	-1.68215
SNCAIP	0.917747	1.3432	1.22395	0.552558	0.617528	0.505739	4.33218e-05	-1.0443
LOC100344919	56.2525	58.6213	47.4418	121.669	102.254	99.3624	1.07104e-17	1.0003
APOBEC3A	0	0	0	0.899708	0.814673	1.20901	5.44172e-09	7.72571
LOC100347754	1.79723	1.99541	2.06791	162.136	106.695	127.325	0	6.0577
LOC100341759	0	0	0.150798	38.1648	21.526	35.3585	3.87742e-25	8.9159
LOC100350451	1.42772	1.58898	1.66643	3.79267	3.24545	3.41817	7.2453e-12	1.16277
FAM107A	11.6151	13.9418	13.6935	34.8624	32.8641	27.493	7.64756e-24	1.29774
LOC100353536	0.128321	0.173298	0.067314	0.947952	0.717771	0.969457	1.56366e-06	2.59035
LOC100342335	10.1103	10.2428	12.556	53.5705	47.6213	45.1948	2.06737e-74	1.89233
HCN1	0.518698	0.398005	0.516038	1.33807	1.34363	1.65813	6.62726e-15	1.59419
LRRC17	5.54576	6.06568	4.65359	0.917602	1.50443	1.31856	8.34853e-24	-2.10865
INPP4A	6.09042	7.04092	6.26986	3.23316	3.00897	2.85102	2.1109e-21	-1.09245
DLX4	2.42232	2.95575	3.97978	1.27061	1.42199	0.925257	1.40737e-07	-1.35713
RERG	1.90017	2.80976	3.08267	0.490587	0.536701	0.282591	9.75417e-17	-2.44773
SLC18A2	0.147364	0.130373	0.226764	1.84989	0.840922	1.34177	1.68984e-11	2.94786
FBLN1	12.8623	13.491	13.3819	5.1533	4.47128	4.72946	3.69504e-30	-1.46098
FBLN2	55.7264	62.6016	55.7958	27.3126	26.0842	25.2707	1.14331e-35	-1.13344
RNF144B	0.60602	0.498675	0.565867	3.11657	2.58619	2.93715	2.42028e-43	2.36375
MTMR11	4.67922	4.82466	3.95178	1.34159	1.23315	1.7369	5.75028e-21	-1.63186
SERPINB8	0.224372	0.112581	0.123846	4.44166	2.81247	3.93949	1.07904e-30	4.17418
SERPINB9	0.662903	0.706989	0.493256	3.0856	1.90222	2.38352	5.4989e-15	1.97633
SERPINB5	0.944274	1.00669	0.702088	2.04952	2.20573	2.34618	3.55577e-09	1.31626
SERPINB7	0.275579	0.383936	0.088243	1.0243	0.647316	0.966199	0.00073439	1.61255
SERPINB2	5.01844	5.68307	5.47838	63.6241	42.6847	57.2881	6.53223e-114	3.33331
NewGene_213	7.64225	7.05051	9.42605	21.2744	26.118	18.5798	3.57844e-15	1.45434
ETS2	7.40293	8.47803	6.30555	39.1668	31.2247	39.6176	4.60952e-71	2.31471
ETS1	24.0859	21.5879	27.5905	70.6636	62.3477	57.8875	2.09457e-26	1.38433
SCN2A	0.134122	0.146139	0.147604	0.013087	0.037197	0.056446	7.89554e-05	-1.93716
LOC100346308	0.628443	0.933613	0.714267	0.137011	0.098027	0	3.01427e-07	-3.23071
ARHGEF2	21.3384	22.181	23.9422	62.0242	53.877	55.0426	4.12634e-41	1.32584
ARHGEF9	1.82186	2.04598	2.04133	0.854958	0.837619	0.846458	1.54891e-13	-1.20371
NewGene_43	0.159299	0.172566	0.227711	2.03403	1.34442	1.73387	1.69486e-44	3.16715
IFRD1	15.5459	15.0065	13.5412	73.171	62.5647	75.1982	9.41465e-100	2.25412
NTN1	4.96146	4.80105	4.09282	2.02466	2.05571	1.96758	3.81074e-12	-1.18906
LOC100357801	1.23358	0.986742	1.27268	14.1619	8.20575	11.7967	4.48699e-75	3.28676
B2M	431.005	513.386	460.532	1790.45	1697.6	2001.78	1.8289e-87	1.97198
KRT75	2.09432	2.05043	0.985317	3.67377	3.5067	4.21612	6.17029e-06	1.15553
RAG1	1.118	1.38234	1.27404	0.28081	0.221319	0.174744	8.42908e-30	-2.52259
SLC39A2	0.074607	0.239819	0.172254	1.4974	1.04042	1.50551	2.29393e-13	3.02449
SLC39A8	26.1745	30.3874	25.8948	87.8875	67.8337	83.2702	1.31059e-40	1.54024
NECAB3	1.1983	1.00826	1.1227	0.387392	0.390079	0.582019	0.000192152	-1.23946
LOC100341499	0.432963	0.593081	0.523837	1.70569	1.51736	2.47221	5.67226e-09	1.85135
AIM1	7.30137	8.14214	7.42932	18.0076	17.0156	18.7443	6.61999e-42	1.23813
UNC119	27.0171	27.2097	28.1501	11.8231	14.4711	11.6908	9.59526e-17	-1.1091
RAPGEF4	0.176912	0.207627	0.156311	0.636173	0.409245	0.628007	3.88613e-06	1.59521
JADE2	5.00326	5.20085	5.27551	10.4066	11.295	10.4999	1.96852e-26	1.06224
MEOX1	3.2123	3.02477	3.56066	0.63221	0.720125	0.442846	8.29215e-30	-2.43272
LAYN	23.7006	24.0638	27.3518	11.7005	12.4041	11.9561	9.12383e-20	-1.05323
DDIT4L	18.5895	21.4416	19.6757	8.14997	9.40138	9.74448	2.91611e-20	-1.12182
LDOC1	37.2299	34.6056	53.1758	16.9678	21.437	16.6942	3.29504e-10	-1.17773
ATP6	7695.21	5640.16	13446.5	2516.8	2953.04	2081.68	5.13528e-05	-1.82766
ATP8	6366.37	4689.85	12334.7	1966.01	2375.67	1746.63	0.00010205	-1.9439
GADD45G	4.78752	5.10192	4.15643	31.3065	29.2653	32.6397	1.92208e-91	2.73152
CREB5	0.745454	0.589226	0.732379	1.82538	1.54202	1.6756	8.91233e-12	1.28134
NewGene_4777	1.22184	1.27602	0.993107	0.308381	0.220331	0.249693	6.2615e-11	-2.01407
NewGene_4774	0.214894	0.24675	0.127161	1.19366	1.00817	0.91249	2.74971e-23	2.39768
NewGene_6433	0.077596	0.125519	0.121409	0.68885	0.459141	1.00432	2.06713e-08	2.66284
NewGene_6430	0.633198	1.24283	0.603157	5.93307	4.67574	7.46572	2.8603e-28	2.85653
NT5DC2	38.5263	39.1857	31.1361	14.2212	14.0912	14.8222	6.93765e-30	-1.3276
NewGene_5166	1.25794	1.70291	1.60728	0.535948	0.498579	0.709602	8.63994e-05	-1.31477
LOC100353156	0.936706	0.883533	0.932151	0.434544	0.406737	0.222441	1.98936e-05	-1.35848
ACTRT3	0.391392	0.477039	0.37119	2.57093	2.78831	2.65738	2.11455e-17	2.67031
CCDC171	0.142811	0.102444	0.139168	0.048939	0.021977	0.044692	0.000629348	-1.6498
CCDC174	11.315	11.1502	11.9802	26.069	24.9908	25.682	3.02394e-27	1.15903
B4GALNT1	1.98557	2.12726	1.99447	0.495092	0.626961	0.833776	3.62595e-10	-1.62486
LOC100341136	4.634	4.41818	4.01971	14.2298	12.5781	10.3525	8.65247e-25	1.48504
CDH17	0.138467	0.177773	0.155943	2.40527	2.42398	2.23252	3.22967e-51	3.8741
LOC100344509	2.32624	2.93895	2.47477	0.871767	1.18386	1.02141	9.55373e-08	-1.31692
EDNRB	1.38044	1.43332	1.63096	0.411872	0.419318	0.54642	3.38828e-13	-1.68641
ACTA2	1075.19	1261.9	1108.71	349.71	390.296	401.29	1.47101e-58	-1.58726
BLNK	0.007925	0	0.060919	6.70407	6.1261	6.85867	3.03782e-30	7.79351
C17H15orf48	0.693636	0.852093	0.696639	50.2157	30.2522	49.5643	1.09888e-107	5.82895
LOC100353317	1.07625	1.07989	1.40447	0.587684	0.415005	0.497678	2.09237e-05	-1.29458
NewGene_1554	0.603811	0.664044	0.555043	1.35418	1.1715	1.39793	0.00131955	1.02504
NewGene_1394	1.96009	1.68241	2.2222	0.569177	0.540563	0.638608	1.57406e-10	-1.72749
NewGene_6380	1.19695	1.02226	1.00587	0.175472	0.134865	0.041687	1.78839e-09	-2.80791
LUM	494.971	474.675	588.121	226.046	269.278	220.076	2.81758e-18	-1.11821
CDH1	0.52734	0.74848	0.392293	2.19605	1.93657	2.75777	5.59496e-19	2.04354
CDH8	0.968566	1.14349	1.18382	0.178169	0.165707	0.21406	2.089e-20	-2.28702
RASGRP3	0.635738	0.603506	0.720805	0.292271	0.267333	0.298047	1.34395e-07	-1.17193
RASGRP2	1.03521	0.929126	1.33895	0.359953	0.506698	0.361504	0.000103917	-1.3953
C1QTNF3	0.989534	1.22019	1.28046	0.425718	0.719912	0.384638	0.000341982	-1.09091
ADGRB3	0	0.009401	0.01008	0.376553	0.182809	0.366928	1.29959e-10	5.55022
GJB2	0.352751	0.201741	0.146151	0.700947	0.549493	1.13194	0.000326054	1.72326
C3H8orf88	0.31838	0.336196	0.324718	0.121882	0.135778	0.13135	0.00329459	-1.27752
FMR1	14.0893	12.4061	14.312	31.215	25.8995	31.9947	9.39141e-22	1.12459
SPRY3	2.27264	2.53743	3.11618	1.43317	1.24816	1.20902	1.09737e-07	-1.0223
GCNT2	0.688237	0.874283	0.452954	1.54043	1.20195	1.87156	1.12054e-05	1.1507
STON1	5.95232	7.09469	5.50798	2.73956	2.28336	2.54435	7.8591e-24	-1.28484
CCDC8	0.422715	0.451827	0.427494	0.127579	0.116622	0.108833	1.84043e-05	-1.85768
CCDC3	1.52653	1.80932	1.24135	0.483404	0.568216	0.633023	4.11057e-08	-1.42217
THBS1	495.385	596.174	467.802	179.809	170.698	199.092	5.32223e-44	-1.49747
THBS3	2.8024	2.78604	2.46618	1.13329	1.19154	1.31395	2.42972e-10	-1.13603
THBS2	147.911	168.939	146.1	53.9531	58.067	54.1135	2.33993e-58	-1.47139
CDS1	0.34642	0.244423	0.322027	2.68306	1.80741	2.8463	1.6962e-34	2.98759
CDSN	0.37515	0.285251	0.407376	0.960053	0.648264	0.901101	0.000294246	1.24306
TNFSF13B	0	0.067934	0.222566	3.02103	2.94714	2.47279	2.21701e-06	4.81387
MAML3	0.162395	0.210537	0.192408	0.040553	0.028199	0.039192	2.57501e-06	-2.28934
CAMSAP3	0.600737	0.307465	0.49995	0.237286	0.168634	0.155352	0.0014087	-1.30824
LOC100350311	4.94252	5.20601	5.15819	16.0626	16.69	15.8711	8.38973e-64	1.67218
RAB11FIP4	0.3775	0.274058	0.387046	2.4205	2.29604	3.20423	8.17059e-24	2.91976
RASGEF1B	0.027122	0.1045	0	2.27912	1.44141	2.34914	6.86143e-07	5.43361
ARNT2	1.10167	1.23905	1.25611	0.605447	0.481284	0.591135	8.67822e-09	-1.09735
ARNTL	4.44656	4.53756	4.48625	11.1439	9.55055	11.3918	2.10061e-25	1.25519
PCDH19	1.46638	1.53355	1.53088	3.45638	3.53878	4.1123	8.3202e-27	1.29787
NewGene_5822	0.985623	1.01137	0.821354	2.78916	1.78636	2.93919	4.18372e-12	1.41632
NewGene_2836	0.062284	0.067742	0	2.81755	3.28645	3.32627	2.64653e-36	5.76399
CYTH1	10.1276	10.3027	8.50703	20.1593	18.759	19.7822	9.31265e-21	1.02369
NewGene_4887	3.73003	4.0716	3.34928	9.57252	9.11012	9.61495	3.25061e-25	1.34797
LOC100338527	1.6997	1.49615	1.98381	0.654278	0.499226	0.601289	0.000324431	-1.50679
RHBDL3	2.74954	3.20143	2.99897	1.02093	1.60176	1.34995	1.38004e-05	-1.15503
NewGene_6816	1.95767	2.20555	1.295	0.524374	0.815546	0.557148	2.84515e-16	-1.73272
NewGene_6811	3.78592	4.27062	5.11446	1.64668	2.00928	1.54662	1.66748e-08	-1.38053
SV2C	0.045871	0	0.0144	0.959612	0.745004	1.35078	1.46592e-18	5.44995
AMER1	2.0607	2.13147	1.84265	4.07805	3.57631	4.41083	3.13158e-16	1.00392
CD207	0.280578	0.286706	0.225593	2.53145	1.65026	2.00126	2.69265e-19	2.81346
ARHGDIB	12.4001	9.74975	13.4985	4.82799	6.41331	4.57134	1.60328e-09	-1.16571
TNFRSF11B	10.2957	11.643	7.88607	4.42314	5.09746	5.05689	2.36446e-10	-1.02194
STAC2	0.260228	0.300916	0.285903	0.753527	0.605632	0.542412	0.00121382	1.12386
FOSL1	3.40271	3.40608	4.47524	19.1719	22.3492	20.3133	9.30622e-60	2.45674
PLXNB3	1.73443	2.28449	1.7038	0.721127	0.770251	0.797404	1.85548e-14	-1.31171
NTS	12.488	11.3498	13.1362	3.33125	3.60909	4.42903	6.57382e-26	-1.6965
MYH10	30.5269	31.9104	37.556	15.5715	14.7734	14.1161	5.74049e-38	-1.14659
LOC108178049	0.196578	0.427055	0.304948	53.4815	45.568	50.07	7.59134e-128	7.22336
LOC100356929	1.01048	1.0359	0.598158	0.291815	0.133312	0.386691	0.000290712	-1.60076
KATNAL1	1.14647	1.36801	1.43854	0.52242	0.637036	0.385897	2.5492e-05	-1.13404
LOC100349257	5.26821	5.93508	5.51067	356.468	301.989	358.681	0	5.93903
SLC1A3	8.26831	8.71477	7.57142	18.2544	17.7047	19.8604	2.82019e-32	1.1904
LOC100353402	0.50745	0.38934	0.592852	1.278	0.862009	0.996704	6.01029e-05	1.07601
AQP1	29.4978	38.4193	28.8105	9.66149	10.7976	9.51138	1.06412e-34	-1.68094
AQP7	1.19592	1.44541	1.4572	0.257861	0.218298	0.262316	8.87281e-09	-2.44014
AQP4	4.71232	4.1568	5.36297	0.617599	0.485419	0.457761	1.05903e-74	-3.1775
CDKN2D	16.5085	18.4941	13.2817	5.49242	7.84253	6.51191	2.20749e-12	-1.26978
LIPG	2.21042	2.69458	2.43985	6.99538	7.50897	8.08122	6.73979e-35	1.62582
LIPA	63.9921	68.5744	64.1971	138.121	133.131	141.332	6.68045e-42	1.07373
EGR4	0	0.018192	0	1.48538	0.480901	0.911248	3.30124e-09	6.88518
WDR72	1.04003	1.37459	1.06259	0.431904	0.300085	0.434902	6.38909e-10	-1.56202
MC5R	0.529969	0.52428	0.555139	0.097253	0.141622	0.093151	8.29062e-09	-2.22753
TRMT61A	6.44897	7.19657	5.7657	17.378	17.9036	19.0046	1.82038e-44	1.48734
BMF	0.928944	0.846995	1.42322	6.8647	5.02274	4.65777	4.77752e-16	2.36085
TSPAN9	16.9901	19.9616	14.2144	33.8547	32.3482	37.8607	6.56035e-19	1.07063
TSPAN7	12.1992	13.4454	13.8402	6.42502	6.44371	6.42786	6.0268e-17	-1.0265
HMGA2	3.11218	2.77508	2.4771	6.39243	5.66021	7.5071	5.21648e-17	1.22927
GGT7	2.898	4.35548	2.42949	1.71048	1.53117	1.43873	5.21643e-06	-1.03952
GGT5	3.06646	3.05769	2.79188	11.777	8.03566	9.97132	7.71566e-31	1.735
TRMT10A	1.57376	1.51733	2.01371	4.68299	2.81554	3.79172	8.82303e-07	1.14695
FSBP	1.42122	1.17497	1.17959	3.22238	1.89826	2.78479	0.000168438	1.07146
TRIM69	0.275263	0.212695	0.141451	1.94344	1.1155	1.66937	4.56792e-14	2.84697
NewGene_108	8.32105	8.6983	4.32303	16.5755	15.2603	20.263	1.27343e-07	1.13928
NewGene_102	0.739653	0.891573	0.900221	0.371577	0.525158	0.339028	5.93164e-05	-1.24343
PANX1	3.50224	3.82599	3.40075	13.6639	12.1153	13.1993	5.2448e-53	1.86326
CLEC2L	3.26853	3.4171	3.44964	1.42443	1.59669	1.84897	1.83483e-05	-1.04596
RFTN2	4.20176	3.67586	4.65839	1.75827	1.74683	2.05289	1.75584e-12	-1.16694
SLCO2A1	3.78808	3.98273	3.98791	9.93735	9.86194	10.6601	1.8616e-38	1.3776
TMEM209	13.9738	14.2733	16.4021	37.9199	35.3493	35.2235	3.6155e-32	1.28575
LOC100350735	0.667657	0.641089	0.718304	2.45906	2.52347	2.45267	4.35716e-16	1.8589
NewGene_3220	5.00374	5.96121	5.01352	22.749	21.1603	25.2898	4.36585e-81	2.11786
NewGene_3487	0.239333	0.352823	0.26176	5.76586	7.7664	7.73778	2.27738e-125	4.62347
PPP1R3E	8.23366	9.36198	7.9283	3.25076	2.97695	2.41223	9.41854e-29	-1.55364
NewGene_2683	0.360424	0.389189	0.290976	0.655705	0.864223	0.845688	0.00399241	1.16538
HEY2	0.861653	0.923028	0.699879	1.97837	1.52793	1.64449	2.0767e-06	1.05224
HEY1	0.051727	0.049205	0.052224	1.50674	0.845671	1.2259	2.86616e-17	4.43272
DTX3L	4.50699	5.93243	5.52485	82.6231	75.4393	90.4497	8.51819e-247	3.96476
RAPSN	1.11849	1.24483	1.0084	0.60952	0.558764	0.568561	0.00209059	-1.02894
GPR63	0.793291	0.804285	0.653721	1.97676	1.69044	2.59699	1.92376e-13	1.48145
GPR65	0.102174	0.059385	0.034872	2.37223	0.89706	1.87882	8.41786e-16	4.64633
ZKSCAN4	0.614685	0.617325	0.432017	0.228241	0.193326	0.246901	0.000483785	-1.29822
EPB41L1	7.63619	7.50361	7.97591	2.87465	2.76779	2.57197	5.53243e-42	-1.4728
NewGene_5916	2.23026	1.95388	2.31066	0.278486	0.399272	0.382731	1.39979e-10	-2.45452
PPP1R14A	4.36562	4.08306	3.66029	1.12875	1.761	1.51493	6.81359e-09	-1.43194
MAGEE2	1.77688	1.46127	1.41991	0.450045	0.625395	0.880813	0.000125124	-1.22898
SERPINI1	3.35439	3.37538	1.76019	5.30263	4.9478	7.49824	2.23945e-05	1.06935
LOC100343291	2.36226	2.62761	2.00848	6.38697	4.35366	6.52336	1.74465e-13	1.30527
NewGene_737	2.29507	1.97738	2.07761	1.52505	0.936676	0.843918	2.35225e-06	-1.0476
UPK3A	0	0	0	1.26469	0.917232	1.07846	2.69302e-09	7.83356
ATP1B2	9.2378	6.8091	11.034	1.94704	2.26081	1.13709	6.80515e-18	-2.32315
SV2A	1.3012	1.42936	0.648259	0.149993	0.221711	0.119961	2.12281e-10	-2.59632
PLEKHA7	0.064841	0.053428	0.072196	0.685179	0.430598	0.368057	1.52814e-12	2.92856
LOC100351363	0.56313	0.673717	0.366067	1.54626	0.934358	1.78359	1.14999e-05	1.40976
DGKH	0.393461	0.440561	0.393751	1.04988	0.658993	0.821828	8.99741e-09	1.04676
PGM5	0.246964	0.127224	0.127088	0.467026	0.274601	0.420912	0.00852073	1.18404
NewGene_5518	2.176	1.78317	1.80845	0.489946	0.345209	0.451424	3.30654e-13	-2.02264
NewGene_5515	3.26087	2.74232	3.629	1.39121	1.70756	1.53327	1.88944e-07	-1.11202
PIK3CD	0.299123	0.379527	0.259236	0.621315	0.547183	0.741575	0.000296567	1.02589
NOP56	36.994	32.3804	37.2006	69.0309	75.8205	73.1694	1.33537e-22	1.03684
GAS7	1.06222	0.928761	1.12931	3.66715	3.29878	3.31522	4.09023e-36	1.72162
TTLL5	5.26889	5.26972	6.52392	15.1969	14.6913	13.39	9.5334e-27	1.34202
NewGene_4399	1.27681	1.21375	0.738412	5.09972	3.09246	4.05467	2.35168e-13	1.91654
TAP1	6.1763	7.65888	5.96415	108.25	106.64	117.932	0	4.07653
TAP2	2.90841	3.19188	2.41957	38.2714	39.8739	44.9704	3.07344e-211	3.85215
LOC100348835	3.29998	3.30229	3.53783	8.80516	9.73464	8.59583	8.92726e-16	1.20612
LOC103347307	0.160048	0.288895	0.368489	0.728313	1.0527	0.991077	0.000127677	1.72467
SVIP	0.77769	0.550271	0.980188	0.28097	0.254845	0.309537	5.36499e-05	-1.44191
NewGene_535	1.20068	1.81032	1.36355	0.309483	0.722775	0.566739	2.80361e-05	-1.34398
C20H14orf1	66.7374	71.5792	73.0079	193.401	219.664	194.826	3.21996e-53	1.53189
IFNLR1	0.121607	0.143197	0.084164	0.318371	0.284112	0.398185	0.000615432	1.51349
CCL7	105.329	130.975	95.17	439.297	467.709	554.941	6.49501e-61	2.1484
CCL5	0.075528	0.187652	0.240271	533.39	337.71	374.667	2.05816e-173	11.1173
CCL4	1.14347	0.585942	0.757405	2.87075	2.33849	2.84596	0.00017239	1.35535
CCL2	109.746	99.03	167.713	1737.11	1713.34	1645.89	2.49375e-110	3.75924
AP3B2	0.157588	0.098129	0.195799	1.57756	1.19595	1.64083	2.14432e-25	3.28627
COL17A1	0.893449	1.49358	0.580138	2.05532	1.8976	2.02586	7.83516e-05	1.02375
DUSP10	1.35241	1.44085	1.59905	7.18534	6.48035	7.11376	4.65295e-52	2.24066
MLF1	1.2768	1.05194	2.26766	0.451191	0.51965	0.967779	0.00486275	-1.20546
DUSP2	0.033973	0.190483	0.218365	1.76006	1.25807	1.82928	2.88671e-14	3.44753
SOWAHB	0.025399	0.020666	0.08562	0.273966	0.287492	0.338697	6.53519e-06	2.68154
C4A	6.23232	6.12433	6.43639	74.668	52.4264	62.7587	1.75679e-154	3.33924
FAM47E	0.102571	0.119874	0	0.938184	0.555094	0.774457	5.52145e-08	3.29338
NT5C3A	20.5298	21.9458	18.5141	69.9145	59.079	79.7176	7.56978e-45	1.81208
NewGene_1488	1.63138	1.72799	1.29194	0.91016	0.686871	0.76542	9.87955e-05	-1.02021
PRLR	0.5703	0.743987	0.836507	4.01685	2.38996	2.75759	3.32099e-16	2.02994
AMT	3.90804	4.54076	3.16077	1.56481	1.72287	1.97882	8.24965e-09	-1.12965
NewGene_5728	0	0	0	1.17684	1.17442	1.46299	1.48894e-11	8.62361
NSMF	1.03183	1.36007	0.915631	0.416854	0.374911	0.524541	2.32735e-06	-1.30232
RWDD3	4.30302	4.26156	3.98563	2.34291	1.0408	1.44981	8.53518e-07	-1.33781
IL17D	0.937493	0.702039	0.526014	4.5767	3.02551	2.89274	3.5693e-10	2.23982
BANK1	0.174786	0.257666	0.239725	1.46021	1.1728	1.71473	1.19251e-19	2.66694
LOC103349693	0.278372	0.17872	0.217298	0.495592	0.608994	0.71326	0.00102521	1.42498
KIAA1033	7.69273	5.96729	6.28751	17.9568	12.3978	17.2124	6.60135e-16	1.25552
TRAM1L1	1.66314	1.92408	1.76007	0.718174	0.595604	0.490575	1.96737e-09	-1.55499
NUP210	0.803407	0.840214	0.840737	0.462144	0.178016	0.249284	1.22563e-06	-1.47793
C18H10orf54	2.08277	2.05117	2.40794	1.09705	1.01379	1.07646	4.86572e-06	-1.0255
TMPRSS2	0.014598	0.052071	0	1.1885	1.47989	1.53152	2.92033e-15	5.83037
OGDHL	0.524148	0.414007	0.383709	0.262961	0.208088	0.179409	0.00628164	-1.01615
MXD3	12.5044	12.2856	13.5183	5.59388	6.32639	4.91022	1.7449e-14	-1.17711
MXD1	1.89148	1.66568	2.07941	3.99396	3.82567	3.58678	1.2272e-10	1.02019
MXD4	17.6551	18.5295	16.6408	7.52271	7.14183	5.83703	1.76974e-29	-1.35865
GOLM1	42.0904	42.4051	36.7589	17.0112	18.9304	18.3441	7.74662e-30	-1.15217
RBMS1	28.4592	26.0799	26.6933	60.2776	45.8451	58.4081	8.40578e-18	1.02174
SLC15A1	0.078401	0.11382	0.034413	0.465695	0.461013	0.408039	2.24569e-06	2.43211
NewGene_5917	1.01217	0.80105	1.00687	0.4998	0.478338	0.394247	0.000663354	-1.01948
ADPRH	24.7498	26.7873	18.8916	57.1501	46.255	64.8267	2.07946e-17	1.22951
NewGene_2487	1.12756	1.11363	0.779367	0.168892	0.249893	0.321492	8.9816e-25	-2.13548
CCND2	19.9657	20.3971	16.9479	9.39624	9.04209	9.07296	9.17705e-26	-1.05212
TAPBPL	7.42541	7.26707	8.12877	31.5228	28.2794	28.7232	8.98645e-69	1.91463
DUSP5	2.05587	2.97375	2.22416	8.73399	7.79817	9.44313	4.04654e-30	1.84208
BIRC3	7.67252	7.51836	6.72068	143.185	86.9913	130.821	2.11714e-151	4.04452
PLET1	5.13958	5.61482	5.13474	26.2845	22.7427	24.7059	1.32897e-78	2.21758
IL7	0.123353	0.180288	0.130276	3.82817	2.3141	3.51013	8.43266e-59	4.42286
IL6	15.4684	13.9133	14.2716	872.882	707.866	811.558	0	5.77887
NewGene_1218	4.30145	5.21949	4.41147	1.74683	1.75392	1.45753	4.26564e-24	-1.47625
BLZF1	10.6155	10.5069	11.3162	26.9492	24.3302	25.8734	7.00283e-31	1.24788
PIK3R5	0.055048	0.029747	0.029504	0.722913	0.549307	0.706406	6.67035e-18	4.0279
RNF157	11.3723	11.077	11.627	5.34412	5.02308	5.31632	1.69733e-28	-1.10341
RNF150	1.85379	2.1095	1.34556	5.49082	3.37599	4.87788	6.69805e-11	1.37602
LRRIQ1	0.210742	0.192783	0.214809	0.09713	0.049887	0.078808	0.00230806	-1.41565
U2AF1L4	10.7023	9.95898	7.77514	20.6922	23.8726	20.6389	1.05997e-14	1.20427
ND2	1985.48	1479.63	3398.12	831.997	978.929	782.799	0.000946483	-1.40509
ND1	1750.1	1395.7	2816.87	912.368	1044.49	829.079	0.00330889	-1.09798
PML	19.6481	18.4436	22.4487	117.537	127.145	98.5581	7.88284e-89	2.4548
NDP	0.311112	0.44594	0.343649	0.766936	0.764686	0.943163	0.000762435	1.1607
CASP1	1.07334	0.989043	0.687392	4.77371	4.44123	4.39215	2.25573e-20	2.10337
CASP4	10.1123	10.5101	7.92534	109.352	90.9643	119.509	2.95771e-151	3.48942
CASP7	15.9098	17.0385	16.8218	46.9424	46.5077	44.7012	1.88289e-61	1.47748
RICTOR	4.41911	3.74736	4.45623	9.91975	6.82188	9.2218	2.6564e-12	1.045
LOC100353264	0.484709	0.380768	0.37329	1.25569	1.10252	1.02265	1.17703e-12	1.44976
GGH	12.3083	13.8413	8.74411	32.8435	23.6785	35.1261	5.47496e-15	1.39883
MAMLD1	0.056297	0.020375	0.036156	0.284699	0.220097	0.330733	1.40603e-07	2.90523
PHKA2	8.43259	8.79103	8.50887	4.21472	4.4064	3.70253	3.0656e-20	-1.05497
NewGene_3317	1.21377	1.50022	1.1967	0.640986	0.234897	0.222809	1.93062e-06	-1.96224
LOC103350776	0.086454	0.072298	0.151345	1.08289	1.00064	0.913124	1.85067e-13	3.22431
NewGene_5417	0.548103	0.631312	0.744933	1.70311	1.56008	1.46325	0.000105309	1.0936
FAM160A1	0.203467	0.172264	0.167792	0.64379	0.416422	0.691325	8.74037e-09	1.61761
AREG	0.568057	0.534978	0.517977	2.33145	2.21018	1.85563	6.88789e-10	1.94975
KIAA0895	0.812908	1.29712	1.15051	0.375669	0.213845	0.333658	1.78039e-09	-1.59844
MYLK2	1.46016	1.50771	2.08339	0.899022	0.931692	0.645321	0.000105783	-1.01983
KCNQ5	0.167579	0.161466	0.154404	0.876871	0.411287	0.649361	5.12801e-10	1.9904
SEMA3E	0.631379	0.596453	0.6318	0.245218	0.338894	0.314818	8.70961e-05	-1.03403
SEMA3A	0.658892	0.319578	0.349437	3.14855	2.99831	2.96484	1.47416e-31	2.76764
MAOB	3.24282	3.69721	2.68523	1.64375	1.57619	1.4052	2.47413e-08	-1.05216
LOC103346593	1.57517	2.14317	1.53855	5.92609	5.24241	5.79573	1.19354e-22	1.68884
HERC5	0.260761	0.376975	0.591522	86.8838	76.2587	97.2435	0	7.71292
NewGene_679	0.844544	1.14169	1.07913	2.20296	2.0056	2.54091	3.06594e-06	1.1106
LOC100344949	20.49	19.7125	16.9781	8.96128	9.85694	8.08599	6.5672e-15	-1.07964
CCDC106	3.00671	2.94141	1.63656	1.37612	1.0865	1.03659	0.00101031	-1.09505
ACSL5	8.58657	8.82796	8.28413	19.3021	16.9435	18.3876	1.05658e-29	1.08551
LOC103345926	0	0.393616	0.652238	7.44414	8.83164	7.14969	5.69846e-05	4.30026
HS3ST1	1.77748	1.48177	1.70113	3.45688	3.92601	3.51124	5.82001e-09	1.13541
HS3ST6	2.22644	3.10747	2.09693	0.917644	0.825172	0.7435	1.38751e-11	-1.57407
TMEM150C	1.07129	1.3131	0.829257	4.73538	3.54646	4.77659	1.59168e-24	2.02419
DDX43	0.38271	0.379013	0.339135	1.15508	0.905025	0.940694	1.54984e-07	1.44084
IL10RA	1.07726	1.04904	1.12144	5.63506	3.64987	5.63292	5.95247e-31	2.19841
GLS2	0.554167	0.65161	0.586515	0.096277	0.148955	0.180326	4.18739e-07	-1.97382
TAPBP	26.3021	27.4521	28.2504	145.496	149.511	131.848	2.76346e-139	2.38496
NewGene_2354	3.44333	2.34026	4.45553	0.407518	0.604669	0.938355	3.99824e-06	-2.32408
CNTFR	8.68482	7.92405	11.0724	3.53332	3.96368	2.32326	2.32827e-12	-1.48918
KRT16	5.66829	6.24235	4.45875	12.1453	15.6692	13.0825	2.73553e-16	1.32673
LRRC46	0.893184	0.806198	0.633636	1.6363	1.71578	1.504	0.0016064	1.03858
NewGene_3908	1.65294	1.61433	1.49599	0.507451	0.898824	0.735551	1.26546e-06	-1.14074
TMEM100	1.37972	1.41737	1.32174	8.49924	6.34767	8.77363	2.34234e-37	2.51846
RHPN2	0.649604	0.807919	0.372352	1.26575	1.45017	1.31823	5.83766e-05	1.13392
NewGene_3295	1.44012	1.50573	1.40414	0.894673	0.623256	0.804478	3.20803e-06	-1.12072
NewGene_5502	1.15339	1.92871	1.56016	0.926179	0.552425	0.430347	0.00383292	-1.21398
NewGene_1676	0.945823	0.729073	0.784017	0.399856	0.200989	0.281549	1.79468e-05	-1.46837
ORM1	2.89827	2.61381	2.8005	14.6205	9.21763	8.49033	1.5099e-15	1.95121
NewGene_2654	0.574902	0.514206	0.662374	3.41626	1.9218	1.63281	3.96378e-06	1.9689
BAK1	56.825	55.5941	63.3185	141.176	155.183	139.926	8.49249e-37	1.3183
LOC103345491	0.317255	0.319202	0.343008	0.760847	0.565068	1.15907	0.0021577	1.33908
MAATS1	0.519526	0.659101	0.586956	1.45464	0.953044	1.4169	6.07015e-05	1.10982
LOC100345975	4.49216	4.4189	4.09343	13.52	14.433	15.0381	3.96622e-40	1.71436
TTC33	4.26854	4.07795	3.67386	10.1718	7.91572	9.90768	4.17601e-15	1.21875
SYT6	0.577408	0.60049	0.547794	0.123708	0.120607	0.201021	2.23257e-08	-1.91348
ADGRG2	0.65956	0.714673	0.606556	2.13948	1.68486	2.19975	9.52569e-21	1.6342
ADGRG1	0.650248	0.682034	0.568699	2.80321	2.73783	3.17615	1.73775e-32	2.17774
UBA7	3.47451	4.71807	4.93802	83.2908	84.189	85.2922	4.60952e-245	4.24926
LOC100342163	0.333088	0.331254	0.393527	0.169997	0.085768	0.137629	0.00176052	-1.3084
RELB	6.9785	6.35287	7.26888	34.4194	32.5246	26.6627	1.85467e-55	2.18761
PDE1A	0.64152	0.625787	0.838741	0.072063	0.082681	0.125678	1.30142e-13	-2.7751
PDE1C	0.037479	0.166281	0.092113	0.598121	0.446581	0.427884	9.12176e-09	2.16475
NKIRAS1	13.0276	13.2357	15.2283	4.5348	4.58401	3.24521	3.36387e-20	-1.73976
CDV3	76.651	88.0257	60.3045	160.221	152.971	198.675	7.11487e-17	1.19354
CXCL9	0.104982	0.220226	0.169309	9.17878	4.25482	6.58462	1.5917e-59	5.28434
NewGene_71	0.059983	0.111022	0.088465	2.30721	1.69216	2.10182	1.15816e-22	4.39019
ID3	33.6016	30.5076	34.076	73.1338	80.3353	73.1916	5.25423e-29	1.2119
IFGGA1	0.290983	0.226916	0.443316	67.9498	54.6289	66.2417	1.98619e-269	7.41363
SSC4D	0.399852	0.406673	0.502729	0.066082	0.179675	0.135557	0.000709763	-1.71055
CALCRL	2.9171	2.21744	2.62211	7.02114	3.95607	6.7002	7.2905e-09	1.18823
NewGene_3724	38.059	41.5208	25.0985	70.1859	63.5485	77.0748	3.08534e-10	1.01818
IER3	50.2543	49.6115	73.9854	227.509	210.378	185.585	1.52993e-30	1.84411
UTP4	28.8391	27.2816	28.627	62.8447	63.7606	67.4745	5.5752e-40	1.19986
LOC100356012	12.1303	12.1032	12.7478	30.6215	27.0046	29.0577	1.71555e-37	1.23266
TXNIP	163.023	197.941	150.757	73.841	57.4357	65.4986	1.04565e-28	-1.37222
LOC103348229	0.985732	1.37568	0.94201	0.353168	0.632315	0.564371	0.00327934	-1.05613
NPTX1	6.57981	6.38089	4.84678	1.44413	1.56879	1.42386	2.86319e-30	-1.99205
BYSL	7.8669	7.94003	6.81156	17.8895	19.5615	18.7547	1.36513e-30	1.3188
PSMB10	5.27826	5.50319	3.77755	23.3503	24.68	25.2707	1.51574e-55	2.34215
HAVCR1	0.74234	0.919877	0.660504	2.92755	1.84551	2.56959	7.1273e-12	1.68434
PIK3C2B	4.86946	4.98589	4.72764	2.71134	2.31321	2.16903	1.31675e-16	-1.01486
NewGene_5816	1.71975	2.20611	2.211	1.05709	0.450678	0.732207	8.03416e-07	-1.70626
WSCD1	0.023166	0.022147	0.043892	1.22488	0.964144	1.32185	2.17345e-18	5.26374
NewGene_4851	3.68132	3.36944	4.32838	1.27472	1.21462	1.05899	3.80368e-20	-1.67429
CA2	0.723252	0.739612	0.585404	1.42584	1.02616	1.6781	0.00819515	1.00347
CA4	0	0	0	2.9787	1.8842	2.56559	3.74381e-12	8.8569
CA9	2.22062	1.30137	1.12189	0.213312	0.411355	0.194992	1.51717e-09	-2.47256
NewGene_5033	3.95313	4.73719	4.26593	2.03311	1.4162	1.54837	6.05432e-17	-1.2917
TLE4	5.24113	5.56225	6.06578	17.4838	14.9687	16.9054	2.99048e-43	1.55257
PARP3	34.7257	34.0655	38.3823	79.0817	80.0453	71.9212	2.72191e-27	1.11238
PARP9	5.5653	6.60728	6.61668	70.588	69.2396	77.8136	2.94726e-254	3.52683
NewGene_6825	4.43563	5.03113	4.44516	40.0253	37.5795	38.8669	4.56883e-221	3.06905
NewGene_6827	0	0.144746	0	10.7112	8.28689	10.9241	3.21827e-26	7.367
LOC100344258	3.0304	3.61365	2.90282	1.05131	1.03154	0.989308	1.17828e-11	-1.61589
LOC103347003	1.42685	1.66255	1.85371	18.1174	18.5866	18.0657	3.73906e-153	3.4715
NewGene_340	0	0.110039	0	5.3823	4.99709	5.22896	1.1305e-18	6.32651
SLC6A2	2.07513	1.94555	1.67694	0.74266	0.859881	0.876742	1.96905e-12	-1.19057
FAM189A1	0.13233	0.117081	0.100864	0.277267	0.262048	0.308436	0.00390953	1.26169
TNFRSF12A	46.082	52.2239	35.595	132.428	135.617	144.836	6.15608e-36	1.63205
HGF	3.1921	2.59246	2.98789	8.76245	5.29192	6.35864	3.89407e-10	1.23655
CLDN6	0.524384	0.425444	0.265468	0.933726	0.856797	0.886699	0.00535336	1.14345
CLDN5	0.490867	0.551981	0.535712	21.5029	17.8732	24.3761	3.35271e-136	5.32598
CLDN4	1.36255	2.12316	0.807649	4.22803	3.92718	5.30789	9.74976e-09	1.65476
CLDN1	3.41724	2.67756	2.28387	8.6804	7.94754	8.70167	1.35854e-11	1.59928
LOC103346516	3.50044	3.82464	2.93525	1.50852	1.5673	1.65796	1.30635e-10	-1.10527
COL23A1	1.20074	1.27115	1.19614	0.40969	0.57536	0.345468	1.15532e-07	-1.43819
NewGene_3946	3.31636	2.79066	2.94528	1.72688	1.24643	1.34804	5.72675e-12	-1.06248
CELSR2	0.906598	0.73218	0.704518	0.162481	0.27644	0.16197	5.06844e-16	-1.94713
TAF4B	0.683634	0.518871	0.655287	2.47612	1.80625	2.36676	6.17256e-19	1.83653
C13H1orf54	2.99114	2.62091	2.02811	1.16888	0.777292	1.29727	0.000941256	-1.18804
WDR25	1.93023	2.13165	1.75645	4.05263	4.09149	4.08347	5.66501e-10	1.03927
KMO	0.097118	0.060394	0.09789	1.01272	0.670353	0.861824	3.36916e-09	3.20259
LOC100346726	0.040701	0.053939	0	4.16082	3.14213	3.81741	1.67322e-41	6.51268
HAS1	0.978104	1.02021	0.694606	1.99878	2.10974	2.76041	1.95109e-06	1.34826
HAS2	9.31173	9.22777	8.34502	23.7446	19.3184	30.4904	1.29682e-21	1.46325
LOC103346259	0	0	0.055203	1.41477	0.993524	1.05716	4.11085e-07	5.93884
TGFA	0.075129	0.025866	0	0.407067	0.308484	0.521799	3.73257e-09	3.46879
TMCO4	3.84423	4.60484	2.78594	1.82674	1.68684	1.2171	2.70174e-08	-1.1059
CNTN1	1.68838	2.1503	2.43396	0.229981	0.38016	0.353311	5.9742e-32	-2.62412
CNTN2	0.324594	0.422287	0.238875	0.145024	0.133269	0.155358	0.000542366	-1.1628
LOC100353349	17.9964	18.0845	19.9355	49.4292	42.741	41.0979	6.54803e-30	1.25394
YRDC	9.00616	12.8467	6.8593	18.5563	18.9981	25.8594	3.29017e-08	1.15168
NewGene_1363	27.8218	30.9612	24.2733	11.3644	14.6853	11.0031	7.29166e-15	-1.15554
RCAN2	28.9311	31.6593	32.8388	7.5524	8.89229	8.62316	2.7088e-66	-1.8915
RCAN1	10.0395	9.59375	9.75193	20.8292	20.6728	23.0664	2.24504e-27	1.14042
NCALD	30.8281	33.654	29.856	4.03904	5.44146	4.1056	2.54905e-112	-2.88004
NewGene_7018	0.540814	0.463438	0.323148	0.196028	0.208668	0.15326	0.00122834	-1.22603
ST6GAL1	2.27428	2.0709	1.76736	7.35875	6.09221	6.96253	2.69174e-36	1.75386
C1H11orf1	1.49161	1.41733	1.29888	0.619362	0.581483	0.739789	3.31866e-07	-1.10889
ROR1	0.212349	0.242367	0.383444	0.798096	0.569761	0.628607	2.57836e-05	1.24895
TREX1	13.935	14.2539	14.6079	44.2218	48.2314	40.4763	2.64461e-47	1.63757
SAP30	9.61069	8.45731	9.56372	17.4868	19.6393	20.0309	2.25826e-16	1.05294
MITD1	11.1991	8.67356	15.7136	54.8771	56.1677	47.8364	4.46041e-31	2.16126
LOC100343872	0.164948	0.12912	0.21698	1.0679	0.826286	0.973899	1.53469e-08	2.4841
DNMBP	5.8411	6.36013	6.84263	18.2593	15.0051	16.6077	2.9105e-35	1.39154
LCMT2	0.463848	0.362846	0.226561	0.88543	0.646545	0.642603	0.00753991	1.0456
LCMT1	23.7148	25.9729	21.1111	67.5545	58.8275	67.5219	2.82355e-40	1.44925
ACOD1	3.46864	4.0726	3.43189	40.2199	30.993	43.5055	3.82839e-197	3.42081
KHNYN	7.84237	9.0912	7.4112	32.9695	31.1827	35.3153	3.54024e-87	2.03622
MAK16	18.98	17.7501	22.3318	49.382	48.6927	48.3527	1.64061e-29	1.31331
NEFM	0.126504	0.125485	0.24232	2.78341	2.00487	2.05839	1.80099e-33	3.74384
NewGene_2019	6.26712	6.55554	5.74317	2.72498	2.61414	2.41351	9.74698e-25	-1.25222
ABHD15	0.686655	0.615985	0.658658	0.180901	0.24075	0.271628	1.9411e-05	-1.48756
NewGene_3827	1.90184	2.1182	1.986	0.962578	0.844688	0.72278	1.21501e-11	-1.23595
LOC100353063	0.607792	0.653452	0.869682	2.15366	1.57374	2.21127	1.04882e-11	1.47807
CDC42EP2	3.18462	3.06518	3.99197	8.23029	8.05984	6.56956	1.38953e-10	1.16062
CDC42EP1	16.4361	18.3746	18.9408	40.6079	39.0922	34.5361	1.22429e-21	1.09249
CPNE4	0	0	0.034717	0.354761	0.325493	0.341312	2.62003e-08	4.60722
LOC103347437	4.95453	5.48645	6.45961	2.10871	2.53232	2.24085	3.49662e-08	-1.28207
CALM3	235.353	219.384	275.476	121.969	141.419	98.8616	3.1072e-11	-1.0064
NewGene_4696	1.83953	1.48002	1.74933	0.351285	0.585548	0.470659	9.1482e-19	-1.77786
FAM13B	2.3258	2.07205	1.89356	5.63576	3.80188	6.01581	8.2172e-14	1.35692
ZNF521	10.3579	9.76325	11.985	4.06153	4.69448	4.145	6.4743e-24	-1.30938
LOC100328967	30.7687	35.4757	26.4027	525.512	450.153	567.263	2.60586e-248	4.06375
TRPC6	0.118857	0.052652	0.048252	0.913938	0.580155	0.91708	2.18709e-15	3.40165
MOB3C	3.11865	3.70412	3.18506	8.65628	8.35102	7.14233	2.04576e-19	1.25631
LOC100337847	0.533792	0.6073	0.471905	0.231623	0.21444	0.202771	0.00060704	-1.27896
MYO5B	0.228254	0.224899	0.318022	1.35762	0.856585	1.27117	1.15699e-17	2.16872
MYO5C	0.093702	0.095742	0.062201	0.381874	0.27101	0.286596	3.36871e-07	1.8865
TSPYL2	6.8138	6.87371	10.1544	4.57336	3.76946	3.26795	1.14296e-07	-1.03514
TSPYL5	0.434739	0.531743	0.300103	0.14802	0.153201	0.19929	0.00175175	-1.30142
TSPYL4	7.44143	7.94138	6.75456	2.17438	2.41906	2.09172	3.52984e-43	-1.7189
PNO1	0.520005	0.459098	0.776675	2.33951	2.07149	3.65107	8.46621e-10	2.16653
BDNF	0.866711	0.897391	0.907572	2.78898	2.38163	2.4418	2.75873e-19	1.51291
LOC100338015	19.127	21.8881	21.4531	9.37442	10.0279	9.94614	7.33678e-26	-1.08364
MSH5	0.102344	0.278672	0.196471	0.535678	0.553502	0.756106	8.27191e-05	1.67212
MLEC	41.4906	47.4517	36.6213	17.4572	20.5474	19.7938	1.46048e-21	-1.11094
NFE2	0.807639	0.710333	0.877974	0.348674	0.46324	0.185957	0.00118415	-1.24178
PACSIN1	0.744767	0.420757	0.686444	0.270226	0.221852	0.21398	0.00325699	-1.2376
RSPO1	0.659948	0.472956	0.45777	3.11471	2.09542	2.34327	2.65353e-16	2.21005
RSPO3	7.63818	7.64929	8.84666	17.1039	15.0953	17.4586	1.06652e-17	1.04443
SPATS2L	25.7011	22.5182	33.2938	76.914	86.002	54.8359	1.62648e-35	1.49305
BHLHE22	0.315016	0.421177	0.334128	1.75443	1.18355	1.70094	5.16583e-17	2.09843
ZBTB7C	0.201825	0.184837	0.208041	1.11374	1.11888	1.1465	4.20495e-22	2.48222
NewGene_811	0.7851	0.631655	0.374319	2.17498	1.85123	1.54041	0.000151593	1.60008
UTP15	8.6771	9.15613	8.84027	17.8997	18.0078	18.5115	1.32895e-31	1.03408
NewGene_6948	1.88405	2.32925	1.58584	0	0.147412	0.037222	5.2576e-05	-4.23008
NewGene_6944	1.2965	1.68807	1.6495	0.574077	0.577578	0.43687	4.57991e-08	-1.56127
BANF2	6.37845	6.72713	7.80743	2.91016	2.89335	2.27449	1.97306e-11	-1.35999
SPINK2	5.39429	5.07286	3.42377	2.72481	1.60243	0.848453	0.000833342	-1.41217
NLGN3	0.188336	0.208101	0.18203	0.070814	0.051744	0.037139	1.48658e-05	-1.81049
LOC103347122	0.565413	0.544275	0.346546	1.16896	1.24005	1.4636	9.48902e-05	1.45891
SLC4A2	17.8171	18.336	13.4836	35.4034	33.9579	35.9456	1.58255e-19	1.09197
SLC4A4	0.08335	0.116651	0.033214	0.268871	0.174405	0.192105	0.00227362	1.44021
SLC4A5	0.105271	0.248945	0.198001	0.56378	0.401856	0.370096	0.000639838	1.26287
RTP4	27.196	32.6359	31.4608	146.645	156.513	156.623	2.35098e-117	2.3378
TBC1D10C	1.24563	0.902421	0.903802	0.147081	0.210086	0.132884	4.59143e-09	-2.61446
MEGF9	5.1285	5.68625	6.22086	2.16964	2.2531	1.99383	9.07803e-25	-1.40216
LOC100346247	18.0539	17.1112	18.9762	36.9573	33.7729	39.5197	1.53006e-19	1.02908
EVA1A	17.6601	17.4759	14.9413	35.4062	32.7516	32.6936	1.32335e-21	1.01322
ABCC3	10.7125	11.5242	9.20929	25.2385	21.1362	23.6791	2.17421e-25	1.16116
ABCC4	3.81169	3.71008	3.30183	10.4037	9.89855	11.5903	3.34533e-46	1.56291
GRIN3A	2.18517	2.40376	2.24559	0.820612	0.694222	0.641969	1.11787e-30	-1.66025
PHEX	0.046693	0.08307	0.056539	0.389041	0.239369	0.438507	2.80891e-09	2.48379
WHAMM	3.56129	3.48161	4.21962	9.39693	9.25323	7.6102	1.78853e-15	1.22519
LOC100356834	0.508049	0.568745	0.677519	0.33982	0.201101	0.147027	0.000543521	-1.35691
ITM2C	5.68543	4.6956	5.35933	1.71856	2.07206	1.73416	6.26437e-15	-1.50305
PDE4B	12.0397	9.4478	9.45127	37.4696	29.0591	30.8298	9.59966e-57	1.78528
LOC100339150	0.343141	0.356073	0.445812	1.51967	0.761992	1.39875	1.23993e-05	1.68419
CORO6	3.98265	4.29045	3.6339	1.41628	1.26772	1.30552	2.18122e-15	-1.49971
MNDA	95.6223	71.953	118.037	478.605	282.325	390.648	1.38637e-10	2.00942
OLFML2B	12.2367	14.1479	13.1358	34.9081	27.9034	27.5984	9.92412e-24	1.19851
NewGene_1124	1.63594	1.66921	2.57593	0.469309	0.691926	0.456097	8.71618e-08	-1.8463
CD101	1.77702	1.8936	1.61281	0.30588	0.403029	0.297385	1.04497e-31	-2.38137
ADHFE1	2.66191	2.47954	3.03679	1.33854	0.903443	0.690553	2.96584e-07	-1.46318
ANG	11.8667	12.7808	11.7991	63.9796	74.2495	56.7893	3.53336e-71	2.4229
NewGene_995	8.33388	7.53352	11.3791	0.921357	0.861238	0.573582	5.28594e-39	-3.49606
DMTN	1.85751	2.53306	2.7715	0.723992	0.682009	0.625527	5.48444e-15	-1.80926
PPBP	49.346	55.9477	41.5683	12.7441	13.0679	9.57013	1.16287e-33	-2.04111
CXCL11	0.297259	0.515065	0.192254	954.94	652.31	982.598	5.98561e-204	11.2401
ACPP	0.460064	0.307419	0.366746	6.37164	4.97487	6.53532	7.91926e-49	3.90378
GLT8D2	14.1885	16.7011	14.4011	4.36733	4.78468	3.45785	4.0109e-35	-1.83688
LOC103346444	0.359998	0.355016	0.280987	0.695049	0.48561	0.833303	0.00805479	1.02082
IGFBP4	373.698	396.523	359.394	134.396	181.428	139.506	1.64166e-24	-1.30287
RAP1GAP2	0.074084	0.118019	0.119944	0.754382	0.725912	0.447324	4.76147e-08	2.51349
ADGRL1	3.37872	3.7954	3.74662	1.09648	1.00182	0.999168	3.31216e-45	-1.81155
GTPBP1	25.2058	26.2348	26.8635	66.3263	71.0594	62.6479	4.231e-46	1.35852
PDZD3	0.690974	1.03838	0.475228	0.32106	0.216833	0.227413	0.000400922	-1.52045
PDZD7	0.65172	0.702879	0.360959	0.315047	0.224544	0.096032	0.000557898	-1.41744
TSPAN15	75.1623	80.9725	60.9519	19.3444	21.0854	20.4322	5.64787e-54	-1.82588
PLEKHF2	4.99889	4.7844	6.51392	13.6177	11.8604	14.3844	1.01526e-14	1.2944
PLEKHF1	9.16464	9.60497	9.63407	32.6716	28.3168	30.4444	2.86617e-53	1.68956
JAG1	2.02996	2.4361	2.3798	6.56483	5.47661	6.59245	2.27408e-25	1.44336
CACNA1E-2	0	0	0	0.284226	0.22353	0.208314	6.10661e-09	7.70367
CH25H	0.758604	0.726676	1.20614	2.09034	1.62483	1.86057	9.4435e-05	1.05172
FAM171A2	8.86405	7.92484	9.28941	3.98452	4.61136	3.52151	4.84605e-12	-1.09835
LOC103348296	19.6142	17.5472	17.6258	9.08198	9.80244	3.48969	0.00836575	-1.27586
LOC100337707	11.5945	14.8374	13.4515	2.16109	3.92929	2.31277	5.87058e-22	-2.22453
LACC1	7.21199	5.48228	7.75099	34.7985	18.077	26.3567	4.65031e-22	1.95044
FRMD7	0.831345	0.455815	0.638477	0.295811	0.220378	0.413047	0.00109384	-1.03757
PELI1	5.98754	6.21267	5.22287	20.6794	15.0342	19.7253	7.24346e-35	1.6735
LOC103346609	0.413823	0.360338	0.383766	1.13149	0.918047	1.41558	4.32184e-12	1.57906
LOC100347254	0.156478	0.167408	0.069867	1.57699	0.997538	1.87921	1.75342e-12	3.41576
FHOD3	0.185129	0.209506	0.109267	0.496625	0.330725	0.469741	0.000102221	1.35005
ARL4C	0.684185	0.603762	0.518059	1.92607	1.48055	1.76835	2.94595e-12	1.50985
KCNMB4	3.92678	5.41946	3.33098	1.47091	1.19434	1.72	7.14418e-09	-1.51726
NewGene_564	0.595235	0.654805	0.422105	0.070329	0.053377	0.069513	8.10396e-09	-2.93463
RGS3	9.74781	12.1756	8.7836	18.8719	18.4922	21.5972	1.51149e-15	1.06487
RGS5	1.8481	1.84055	1.92649	0.794412	0.804967	0.791118	3.53755e-15	-1.22129
CTH	2.83241	3.47437	2.34858	7.24672	5.7386	8.71438	2.25498e-11	1.32824
CTGF	333.368	419.843	289.572	65.2767	79.8872	85.8203	7.97686e-53	-2.16524
LYSMD2	3.53145	4.07673	2.93901	24.0187	22.7835	22.9532	4.76913e-91	2.74135
FAM92A1	28.4831	25.1112	36.5579	15.2894	15.6948	12.7917	7.55519e-11	-1.03611
TMCC3	0.54534	0.718451	0.557551	2.19908	2.06354	2.44559	1.63611e-32	1.8788
LOC100349757	14.12	15.0818	13.3606	69.2057	61.9366	73.6949	6.43305e-104	2.27064
LGR5	0.739083	0.723205	1.00541	0.341352	0.336847	0.384949	6.41116e-06	-1.19663
C9H3orf67	0.944625	0.960905	1.08083	0.397303	0.459293	0.448877	1.33071e-05	-1.14425
EMID1	2.48238	3.47489	2.92046	0.641045	0.79341	0.965767	1.11711e-13	-1.87046
HLF	1.67741	1.69866	2.0111	0.97231	0.835748	0.693112	3.84266e-07	-1.10121
HLX	1.06869	1.31883	1.24566	4.29504	3.38959	3.83643	1.14584e-18	1.66653
NewGene_2498	1.871	2.58373	1.3228	0.700221	0.939281	1.03934	2.9328e-05	-1.22813
RRP15	6.65903	4.88433	6.35147	18.4623	12.5433	18.8703	5.83768e-18	1.47906
RRP12	14.9123	13.2101	13.3214	39.1609	40.2063	42.2608	3.51934e-59	1.55802
TMEFF2	0.324082	0.449769	0.274146	0.639012	0.97752	0.776631	0.00223807	1.18887
CRABP1	401.497	384.734	452.977	144.409	163.735	121.812	3.30333e-31	-1.52215
SEMA4D	0.530534	0.404348	0.552717	2.12409	1.73965	1.84461	6.19217e-22	1.96931
SEMA4G	3.09597	3.02678	3.58041	1.17816	1.09699	1.34082	2.66265e-16	-1.40597
TMEM51	3.2253	3.42052	2.67966	13.3174	10.537	9.95776	1.35817e-37	1.84342
TMEM54	1.96115	1.72472	1.46481	0.753928	0.815621	0.674359	0.00128318	-1.15163
NewGene_689	3.26015	3.74405	2.83121	1.49137	1.75977	1.47099	0.000158737	-1.03685
NSUN6	2.34185	2.2497	2.78459	5.15979	5.33577	5.14271	1.5609e-10	1.08619
IL23A	0.124916	0.069122	0.082027	14.1345	8.62082	12.2652	8.68519e-104	6.90267
LOC108176548	0.969884	0.921375	1.35289	0.53913	0.382326	0.396798	3.12854e-05	-1.29189
LOC100337961	2.74545	3.18847	3.715	0.39698	1.05027	0.268662	2.31409e-09	-2.44985
LOC108178445	0.280611	0.316734	0.330045	32.8972	27.841	44.3356	4.70656e-141	6.79423
KIFC3	5.94968	7.55818	5.34286	18.2611	15.7541	17.2141	1.05038e-27	1.44759
LOC100351707	1.13707	0.925767	0.653784	0.295594	0.359424	0.45618	0.000860497	-1.26931
LOC100338822	3.46177	3.94034	3.45588	34.2324	32.4084	35.5108	1.4266e-192	3.23612
LOC100343081	0.945305	1.0217	0.876082	0.411104	0.243676	0.210859	0.000722852	-1.5936
LRRC36	0.618462	1.03631	0.686741	0.277991	0.313677	0.399563	0.00127733	-1.20733
NewGene_3959	1.54524	1.53022	1.17435	0.411874	0.267714	0.429055	6.65016e-06	-1.914
EYA1	0.365092	0.431736	0.64323	0.150222	0.283572	0.066294	0.00297185	-1.47425
EYA2	0.60757	0.508943	0.40543	3.41621	2.80117	2.79429	1.31128e-27	2.54863
SESN2	6.7122	8.31224	5.91275	43.2244	34.9917	41.3315	4.3795e-84	2.5194
NewGene_911	1.0268	1.1813	0.910456	0.257372	0.556566	0.644827	0.00613634	-1.06322
LOC103347986	0.368693	0.272395	0.260643	1.52582	1.77811	1.6336	7.67605e-15	2.42528
USP25	12.3407	10.2478	13.5426	37.882	29.8482	35.7835	1.61486e-28	1.51976
CIB2	34.216	32.6678	40.2353	13.4082	17.2335	12.2537	2.62031e-16	-1.31351
GRAMD1B	1.67517	1.78626	1.66262	5.2894	4.8838	5.41069	1.68401e-37	1.62069
BANP	4.85087	3.94222	4.33913	8.95117	9.54523	8.37462	2.88904e-12	1.01926
LOC100344012	0.477563	0.431812	0.591922	10.897	7.6141	8.73902	2.23275e-81	4.15803
RSAD2	2.39524	3.37178	1.02258	478.864	471.335	576.914	6.74994e-72	7.82059
SCN4B	0.208448	0.386614	0.157408	0.703794	0.42186	0.564195	0.00243609	1.17181
LAG3	0.544513	0.526069	0.45364	0.211181	0.191035	0.260137	0.00147085	-1.18097
NR5A2	0.092538	0.0663	0.070805	1.72195	1.21607	1.80692	1.56647e-30	4.18444
TACSTD2	1.33978	1.83269	0.62276	3.02782	2.58563	4.32777	1.03962e-05	1.39715
SHB	3.94671	3.66766	3.84729	14.0886	11.2779	11.2414	2.05887e-32	1.6781
NOX1	0.329033	0.3979	0.36151	2.00764	1.10513	2.13754	1.10592e-12	2.26071
LOC100349447	6.50253	5.77002	6.30221	31.9539	26.6945	26.3553	1.40251e-62	2.19745
NewGene_1040	3.93056	4.45416	5.22051	1.88204	2.36571	2.37284	3.21068e-05	-1.03025
LOC103346624	1.66565	1.18271	1.27532	3.17875	2.39099	2.7944	6.58066e-06	1.02565
ZNF84	2.738	2.37895	2.89696	6.88447	4.18115	5.36612	1.70877e-08	1.03068
CCDC82	8.27689	7.64842	8.96368	31.718	22.0169	30.4037	1.07909e-32	1.75812
DSG3	1.10425	1.08495	0.632973	1.92	1.98744	2.29398	7.94772e-08	1.14154
DSG2	2.13453	1.83559	1.25323	3.79064	2.7702	4.20132	4.68406e-07	1.04785
DSG1	0.238931	0.211154	0.173616	0.594334	0.465407	0.73872	1.04658e-08	1.5258
FNDC4	9.53472	11.7454	9.51338	3.87442	4.49084	4.37366	1.44327e-15	-1.26412
MYBPH	1.09193	1.03703	1.43	0.169286	0.36283	0.149327	1.27954e-09	-2.32389
NewGene_6550	0.50835	0.2558	0.549502	1.03656	0.953002	1.14826	0.000319379	1.43336
LOC103345542	1.1603	1.47979	0.98819	0.464319	0.463026	0.566044	2.11205e-05	-1.26917
STAT1	43.5603	47.4118	49.6049	300.14	304.86	313.789	8.36216e-208	2.7185
STAT2	9.54974	11.4389	11.7643	46.0056	49.2467	46.4308	7.92389e-82	2.11828
RHBDF2	8.78163	9.30251	9.17199	22.6367	19.912	19.6542	1.79171e-29	1.19462
TRIL	0.748258	0.78533	0.527914	0.092509	0.12374	0.069544	4.61457e-16	-2.78802
LOC100338511	0.872428	0.760086	1.37546	0.372603	0.405143	0.281001	0.00107111	-1.47612
PPM1H	0.387045	0.527118	0.311317	0.233021	0.141765	0.201911	0.00107665	-1.08276
TSTD3	7.55452	10.2154	7.01185	3.45135	3.80178	3.97515	1.40338e-06	-1.13041
OTUD1	2.64409	2.76529	1.96673	5.31893	6.17188	5.89356	2.43391e-11	1.2402
OTUD4	8.77882	6.98092	7.43952	17.3097	12.8554	18.0094	4.24873e-13	1.05664
MELTF	0.758686	0.665414	0.556716	0.362825	0.172673	0.223134	0.00224063	-1.35711
FOSB	0.404486	0.290731	0.361397	1.87618	1.33278	1.78164	4.22121e-16	2.22841
DNALI1	3.56702	3.72088	3.9192	2.05312	1.51447	1.32578	1.45328e-09	-1.19063
ABI3BP	1.40949	1.13399	1.89137	5.42723	4.20627	4.59101	2.27141e-23	1.75003
ANKRD45	1.04176	1.12185	1.35428	0.582181	0.370456	0.458515	0.000111363	-1.3101
SLC12A5	0.238622	0.428193	0.306862	1.01528	0.813431	0.94713	1.25102e-09	1.51274
LOC100348617	0.262189	0.128832	0.340092	0.893295	0.356628	0.526502	0.00880585	1.24043
SP100	17.3458	19.6366	20.0715	80.9349	83.1864	81.6884	1.23666e-105	2.10392
CARMIL3	0.945072	0.898375	0.867375	0.514764	0.298641	0.357115	6.5192e-06	-1.20965
RLA-A3	76.8309	86.1301	72.1884	454.138	452.983	463.025	1.32639e-210	2.6066
LSR	0.639635	0.550822	0.377699	10.3836	8.58595	9.91826	1.42726e-106	4.18845
MAP2	2.24927	2.51536	2.44493	5.99981	4.83853	5.57141	1.95092e-21	1.19045
CSRNP1	3.31682	3.95357	3.12031	12.9398	11.1594	14.7759	3.8987e-41	1.90611
LRRTM2	0.164384	0.133036	0.210712	1.10428	1.23302	1.09813	1.04926e-20	2.74102
LRRTM4	0.172275	0.090943	0.177271	0.777961	0.664182	0.726787	4.89609e-08	2.21768
TES	12.4545	13.7813	14.9159	37.5159	37.4849	37.9056	5.1923e-45	1.4583
LOC100347443	17.1625	19.9921	18.0798	8.58491	8.75836	8.87738	7.9314e-20	-1.06767
LOC100347441	0.321255	0.245313	0.2238	0.487339	0.576539	0.633957	0.00370224	1.08729
LOC108177279	4.01167	3.31702	2.25391	0.86423	0.744781	0.663448	5.26241e-11	-2.05947
FBXO7	13.4973	15.5036	13.5548	48.8992	50.2644	52.803	8.71373e-72	1.81253
AQP11	1.07988	0.749586	0.580491	2.14908	1.05069	1.76653	0.0073859	1.03855
UCHL1	0.96458	1.10899	1.0633	0.279323	0.476626	0.325716	0.0011551	-1.48747
LOC100344526	4.13757	4.22054	3.84206	1.71989	1.66126	1.89053	3.66918e-07	-1.19475
GMPR	19.1016	22.3641	18.7107	37.2176	40.3965	47.3005	2.28444e-17	1.05989
KCNK6	3.81712	3.94955	3.81927	1.55613	1.96437	1.88563	9.34171e-15	-1.09323
FAM83G	0.399119	0.565846	0.478215	1.81194	1.56651	1.6303	1.05717e-16	1.79249
IDO1	0	0	0	12.4747	12.7067	19.8624	3.32837e-23	12.1954
ZDHHC14	3.96008	4.72687	4.63728	11.7393	11.4535	10.9392	5.14916e-27	1.36105
ALDOC	18.4861	17.0014	14.9111	3.383	4.85811	3.15969	1.18312e-34	-2.13481
IL31RA	0.866442	1.04102	0.683082	0.183492	0.31436	0.550117	0.0021518	-1.27797
RASL11A	1.37237	1.35936	0.88592	2.42253	2.5454	2.6556	0.000113349	1.08016
OLFML1	11.7361	12.6067	14.188	4.52263	5.18549	4.2608	5.78312e-27	-1.45669
NewGene_4507	0.694304	0.980454	1.47718	0.265206	0.793427	0.410788	0.00665894	-1.26173
G0S2	4.09581	4.3074	3.25665	14.2777	10.8483	13.0607	1.83041e-19	1.70986
LY75	0.322849	0.307085	0.245966	0.147411	0.132062	0.119432	0.000892301	-1.1101
NLRC5	0.171568	0.203816	0.136732	7.67797	6.29449	6.93226	3.33636e-195	5.33246
LOC103347240	4.41127	4.62594	4.2457	51.909	52.0325	55.7526	0	3.59151
NewGene_4087	0.308411	0.365889	0.243892	0.969056	0.6804	0.965358	0.000130338	1.45692
SBSN	1.52464	1.74942	1.61074	4.31626	4.16475	4.15923	3.99275e-10	1.3191
LTB4R	0.291979	0.359382	0.214388	0.117726	0.130814	0.133945	0.00636694	-1.16632
LOC100351062	2.29806	2.20301	2.27729	6.53486	6.11332	6.55711	1.4573e-27	1.49454
ANKRD33B	0	0.006633	0	0.467116	0.163456	0.439918	3.48603e-12	6.71282
TSPAN11	0.956222	0.882384	0.816565	0.15728	0.098839	0.127282	2.93714e-19	-2.76205
FAM222A	1.41818	1.37914	1.20941	3.06372	3.22889	2.38379	1.25026e-08	1.11902
NOP2	23.8402	24.6107	22.9679	47.2766	50.1006	50.5787	2.02702e-33	1.05599
TSPAN14	7.25909	8.05456	6.19906	16.3862	14.1949	16.4001	1.92958e-21	1.13288
HES7	0.753583	0.649439	0.645706	0.351493	0.26363	0.228328	0.00106916	-1.27874
HES6	5.7398	8.89703	3.90151	1.66326	2.44939	3.75022	0.000869476	-1.22501
LOC100346975	0.279605	0.258673	0.664758	1.14603	0.896296	1.12112	0.000420028	1.37792
LOC100357711	7.88692	8.34028	7.10881	3.33746	3.65797	2.996	7.78908e-17	-1.21565
SAA3	601.887	709.392	465.331	1785.84	1532.78	1365.62	1.33252e-21	1.40729
RAI2	3.64702	4.54821	4.43546	1.38498	1.97682	1.22862	1.62724e-11	-1.44686
SLC48A1	6.38455	7.06289	4.26201	2.53958	2.29879	2.57318	7.17238e-08	-1.24344
NewGene_2810	4.88097	6.07978	2.00009	0.811295	1.12958	1.30302	7.79715e-06	-1.96452
NewGene_3039	6.47378	7.42945	6.68372	2.41182	2.20679	3.06736	5.72249e-07	-1.40432
AHNAK2	0.399751	0.467775	0.347868	0.172521	0.135623	0.10262	1.70877e-08	-1.55777
ZNF510	0.950347	0.957047	1.42703	0.621015	0.420338	0.507604	8.36406e-05	-1.03778
CCDC86	8.17498	6.98403	7.72016	29.0523	31.6501	28.6109	5.2797e-61	1.97016
FNDC5	1.14575	1.20624	0.870341	0.57004	0.339804	0.554991	0.000132925	-1.14166
CCDC89	0.902577	0.753403	1.02529	0.419218	0.279762	0.291419	0.00112805	-1.3992
CDKN2AIP	6.10219	7.83802	6.28912	37.8299	32.4926	49.414	8.7978e-83	2.55062
NewGene_6871	0.996899	0.481435	0.640481	0.347505	0.129753	0.334919	0.00404119	-1.36498
LOC100328910	17.8177	20.7836	23.9247	3.15499	4.50309	4.10121	6.91384e-40	-2.39868
PDLIM3	1.35444	1.30862	1.38013	0.402065	0.612612	0.466875	3.62112e-05	-1.39425
HDAC9	0.117599	0.16545	0.204655	1.88097	1.65626	2.01959	6.18929e-60	3.51041
ITGA2	1.07424	1.0564	0.759298	4.96127	3.59477	5.82208	8.43488e-36	2.3167
ITGA9	1.10018	1.24331	0.915668	2.48345	2.18757	2.03821	5.8845e-05	1.04061
HEXDC	4.41353	4.87341	3.99019	2.04133	1.98258	1.39089	1.06404e-09	-1.28119
TFAP2C	0.50967	0.47068	0.61985	1.27555	0.821514	1.2503	0.000465198	1.05308
DBNDD1	6.00086	5.28036	4.84775	2.41661	2.12717	2.19359	4.46304e-14	-1.2511
SLC27A3	4.1003	4.06308	3.7877	1.64961	1.74784	1.76046	1.24476e-13	-1.20307
LOC100338745	15.5404	15.9951	14.3028	32.2339	32.0121	35.8423	4.57353e-30	1.13238
DHX58	8.80359	10.2244	12.0662	108.659	102.405	98.6056	5.05306e-160	3.31966
WISP3	0.147289	0.159125	0.09671	1.23133	0.71331	1.38076	2.86441e-11	2.84867
SH3GL2	0.041209	0.131781	0.150669	0.484441	0.423976	0.611797	8.91443e-06	2.19813
SH3GL3	3.88628	3.04061	3.46171	1.18622	1.02919	0.655472	3.25407e-12	-1.84058
LOC100009483	3.61069	4.18637	4.54414	2.50576	1.63792	1.44489	1.49737e-05	-1.14071
LOC100356940	1.94173	2.11955	1.66258	0.681626	0.64775	0.571174	1.20027e-10	-1.5716
NewGene_3544	0.704448	1.02391	1.086	21.6366	15.9519	20.1252	1.10236e-136	4.35853
PTGIR	6.85978	7.55032	6.15234	15.1917	16.2823	16.2297	6.53341e-30	1.22063
NewGene_1945	1.20003	2.08058	1.46128	0.519652	0.39533	0.801612	8.27291e-05	-1.44055
EIF4E3	3.82222	4.09527	4.11143	10.1715	8.69743	9.67303	1.02163e-23	1.25074
HCK	0.185859	0.110547	0	1.16142	0.558814	0.975361	0.00570958	3.19468
MMP13	1.11709	0.973965	0.754479	2.85231	2.62139	2.68827	1.90162e-15	1.52067
MMP11	9.09157	9.50292	7.48251	3.42944	3.01796	2.83519	2.6437e-20	-1.47988
MMP15	1.99728	1.68656	1.67157	0.69836	0.55287	0.97264	1.20131e-07	-1.26257
LOC100358731	0.176602	0.141988	0.084722	1.23856	0.789228	1.15912	1.88382e-09	2.91511
LOC103347610	1.54783	1.48231	1.45365	0.403995	0.309794	0.149383	3.42022e-05	-2.27871
EFCAB11	5.88488	8.39882	5.2875	2.53415	2.8166	3.90698	7.95833e-05	-1.06224
NewGene_6214	0.84242	0.876871	0.922552	0.424136	0.237476	0.26774	0.000320195	-1.51292
AK1	6.6044	7.15013	6.72127	2.80724	3.13695	1.85846	1.59184e-12	-1.37937
MED12L	0.21489	0.22019	0.121491	0.117253	0.038177	0.090678	0.00898906	-1.1649
AK9	0.189694	0.184674	0.255292	0.098286	0.066582	0.052155	0.000710894	-1.50408
C4H12orf45	6.19456	6.50989	5.59264	16.7763	14.4233	18.2873	8.91401e-31	1.44018
GATA3	0.121647	0.142356	0.196193	1.90438	2.03783	2.12603	1.36876e-45	3.70717
GATA6	1.94591	1.35421	1.34063	8.37336	9.05772	9.08393	6.5882e-43	2.51268
TGM2	2.4183	3.40063	2.67372	9.50757	6.98178	9.36725	1.39981e-22	1.60766
HOOK1	0.209306	0.185965	0.215395	0.051884	0.043486	0.113531	0.00131744	-1.53949
TLCD2	0.674011	0.822013	0.638638	0.15021	0.176773	0.142046	2.34007e-10	-2.14253
CEMIP	21.6678	28.002	23.8963	7.12409	7.90394	7.67496	4.21416e-50	-1.68845
C18H10orf35	2.69943	3.45192	2.7617	0.935047	0.620875	0.830977	6.98731e-13	-1.96203
LOC100346219	5.20141	6.49481	5.0004	1.63334	2.48798	3.5088	9.98072e-05	-1.11096
SDC4	57.7679	74.1345	49.0144	272.684	235.084	297.064	9.10172e-54	2.16118
COL2A1	0.139332	0.132548	0.115573	0.226522	0.32997	0.373175	0.00152424	1.27581
CLIP3	14.1893	11.7905	19.8224	7.06716	7.4108	6.20816	8.01365e-10	-1.14464
BTC	0.51619	0.412656	0.487689	10.4745	9.78895	9.33382	1.84343e-60	4.34244
LOC108178745	6.1966	6.06501	5.63122	1.70943	2.60478	2.43331	1.05582e-08	-1.38505
ACAP1	0.370088	0.389363	0.446226	0.171209	0.167386	0.178515	0.00495784	-1.20405
EPHB6	0.245681	0.288002	0.156296	0.405167	0.427803	0.621948	0.00603464	1.05028
EPHB1	0.194773	0.181421	0.156956	0.63035	0.37421	0.406457	7.59429e-05	1.39725
NewGene_4581	0.362642	0.515556	0.85362	145.382	119.813	135.993	7.92929e-196	7.83389
BNIPL	0.154256	0.211981	0.112839	0.921401	0.746291	0.867681	6.81887e-08	2.3455
BNIP1	5.32948	5.50542	6.28177	12.1625	12.6673	10.9892	4.97187e-16	1.06972
ZBTB2	2.95857	3.4536	3.1208	8.3482	7.23778	8.93088	3.40097e-25	1.36389
LOC103346779	4.66295	4.35191	5.09603	1.5693	2.38577	1.36652	0.000136158	-1.37107
SOCS1	1.51348	1.26243	1.56581	18.1988	20.5609	17.7892	5.20446e-82	3.68779
LOC108176174	1.30532	0.989484	1.44604	3.61709	1.74346	2.94533	9.33883e-05	1.14545
LOC108175591	0.190078	0.126439	0.176862	0.324751	0.34851	0.334208	0.00121197	1.02248
ENOX1	0.648885	1.00896	1.01458	2.0358	1.64377	1.84243	9.01525e-06	1.04062
KCNIP2	0.620493	0.732829	0.732722	0.27516	0.165954	0.113724	6.8292e-06	-1.89032
LOC100341584	0.080465	0.053922	0.233907	0.601359	0.365488	0.597119	9.95682e-05	2.06563
CXCL8	14.0319	15.5056	16.2158	795.687	496.633	765.943	6.94012e-275	5.49259
LOC100341053	0.035819	0.066343	0	5.01075	4.6871	6.20682	1.41626e-43	7.22387
LOC100345779	0.50119	0.539073	0.829021	98.351	91.6209	99.4524	0	7.27319
NewGene_2129	0.687877	0.767586	0.61731	1.78696	1.43863	2.03416	9.81198e-11	1.39158
TCN1	0.36927	0.544684	0.309981	0.909283	1.16647	1.21211	0.000251291	1.40809
ID2	0.86162	0.506599	0.80177	2.60185	2.82579	3.28247	1.04674e-09	1.99544
RAB26	2.02739	1.94418	2.28816	0.214964	0.545512	0.424661	4.1083e-10	-2.35577
LOC100347048	14.7491	13.2524	13.9052	33.5294	24.4011	31.8775	3.4079e-17	1.10254
FOXRED2	3.51048	3.41118	3.48553	1.01333	1.08003	0.979628	2.78385e-38	-1.74042
RCBTB1	29.649	33.5096	29.3924	72.0672	76.058	77.9757	2.11836e-47	1.29644
TGIF1	12.8626	14.2145	14.1613	36.7198	33.1084	35.7448	1.74009e-48	1.39811
PYROXD2	2.0007	2.77722	1.88871	0.98789	0.667997	0.880395	2.72316e-09	-1.38811
NewGene_2891	0.762804	0.899743	0.841453	0.20357	0.241354	0.142081	2.74711e-11	-2.06042
LOC100355134	2.84185	2.80361	3.06633	6.60108	6.05511	7.1901	3.18595e-15	1.18932
SLC25A25	5.06742	5.72184	3.65635	11.0118	10.9891	11.2857	1.7361e-15	1.2136
SLC25A28	15.0496	14.3497	15.2144	51.5436	52.7885	51.5968	4.00389e-78	1.81009
LOC100351302	1.14497	1.24982	1.16961	0.528866	0.529592	0.379452	5.84249e-07	-1.28754
COL12A1	772.719	831.58	835.196	328.603	322.019	337.739	1.56952e-60	-1.34029
NewGene_2702	0.995561	1.2201	1.45907	0.358455	0.699325	0.600576	0.00250143	-1.12679
NewGene_4628	39.9484	43.0413	43.9256	16.4462	20.594	18.081	6.90633e-25	-1.19639
ZNF592	4.0533	4.33568	4.23609	9.94551	9.28131	9.09963	6.16647e-35	1.17046
NewGene_6704	2.76086	3.7335	2.54311	7.86925	8.76172	9.70004	3.0507e-10	1.50192
ZNF331	5.03451	4.9215	4.42235	2.55043	1.92188	2.21078	3.05141e-14	-1.09989
TLR3	4.76779	4.12828	6.15268	82.3354	63.9462	74.7781	1.02002e-127	3.81538
TLR2	2.85627	2.97561	3.28649	15.7851	13.2377	16.8154	1.81368e-72	2.33103
TLR1	0.602708	0.416028	0.469811	0.149764	0.138893	0.068667	4.00748e-06	-1.98054
CITED4	0.251712	0.182173	0.153796	1.65912	1.54518	1.00891	1.04821e-16	2.81121
CITED2	12.0505	13.6162	12.5658	34.7748	32.731	36.1528	4.55923e-44	1.44326
LOC100359112	6.12635	5.72571	6.55025	0.835032	1.62774	1.30694	2.65968e-20	-2.26637
SNTB1	2.4969	1.97213	2.09459	7.31255	5.05295	5.97096	1.78798e-19	1.48365
IER2	6.42567	7.52827	6.88064	16.1102	19.7189	13.8796	2.52053e-15	1.26031
TNFSF18	27.3613	26.3674	25.9836	11.0174	10.2831	12.5093	5.74086e-29	-1.2322
GPATCH4	5.98071	5.54296	5.11041	16.7119	17.4731	17.7487	1.95039e-45	1.64841
CBX4	8.61532	7.39739	8.4216	33.2022	29.3093	28.0565	2.58937e-55	1.89241
TCOF1	6.30464	5.41974	6.6284	12.0906	14.3823	12.4323	4.42199e-16	1.05524
LOC100344410	0.241775	0.371503	0.298028	0.185919	0.137183	0.133983	0.00982573	-1.00026
LOC100338043	0.488882	0.824501	0.504925	1.27636	1.63535	2.07625	0.00016639	1.44485
HIVEP3	0.211535	0.212998	0.27249	1.54131	1.12735	1.44681	1.33498e-40	2.5563
FRRS1L	1.20583	1.20013	0.713718	0.363647	0.432271	0.350306	0.000226634	-1.43492
NewGene_2277	2.15737	1.55632	1.87845	1.02103	0.415633	0.419764	0.000585045	-1.63268
PSMA6	161.981	181.268	154.172	334.738	302.201	355.717	2.91471e-24	1.00268
IFI44L	7.89841	8.86916	14.8144	189.556	175.661	187.451	1.67187e-38	4.12941
LIFR	1.30277	1.72153	1.53121	3.69454	2.60519	3.45465	2.34733e-15	1.17066
PLAG1	1.1369	0.958056	0.926645	2.92915	1.7978	2.61709	1.62175e-11	1.29632
GFPT2	9.84797	11.3784	11.5577	35.8763	35.3477	40.8305	1.54522e-59	1.77619
LCP1	53.0762	62.0546	54.4946	24.1349	28.5206	26.5239	8.10871e-25	-1.09174
ENKD1	2.0259	2.22268	2.49618	1.03869	0.770882	1.04011	1.28223e-05	-1.23023
NewGene_1759	2.62288	2.56442	2.45154	1.7643	1.42997	1.29898	1.62626e-08	-1.01968
CLSTN3	4.32181	4.5152	4.37817	0.909106	1.2262	0.662284	3.23713e-31	-2.23396
CLSTN2	0.050477	0.055616	0.05356	0.146414	0.083341	0.167009	0.00179899	1.30474
ACSS1	0.131124	0.136218	0.084262	0.421506	0.43303	0.409894	2.04356e-05	1.81483
ACSS2	46.5273	56.3188	50.0828	14.7187	17.6078	15.6446	1.94307e-49	-1.66614
ACSS3	1.53999	1.4683	1.23298	0.573729	0.504551	0.483321	5.7317e-11	-1.44838
TUB	3.04865	3.40621	2.22378	0.911339	0.955295	1.06298	1.86843e-17	-1.54839
GALNT7	1.04733	0.591683	1.01765	2.75791	1.85047	3.02427	5.56358e-09	1.51612
KLHL29	0.298611	0.506658	0.389758	0.155607	0.214461	0.193385	0.00262756	-1.05577
P2RY14	0.041258	0	0.037583	0.719724	0.416655	0.715352	4.12519e-12	4.46457
CTSS	26.505	26.8303	26.1827	153.458	135.418	149.776	4.1684e-166	2.46886
TMEM8B	2.95937	2.95157	2.14592	1.23415	0.958374	0.90626	1.09445e-11	-1.36721
FAM132A	2.19877	2.95721	1.40866	0.842317	0.535929	0.530694	2.78468e-05	-1.74872
LOC100343913	6.98248	7.25283	9.2687	154.445	112.91	121.558	1.49222e-155	4.04709
LOC100342069	6.91189	7.2272	10.6227	426.313	416.729	406.476	0	5.63546
LOC100338625	0.028035	0.007459	0.023776	0.257494	0.134075	0.186442	3.18294e-08	3.14874
LOC100350426	0.192013	0.180792	0.079272	2.09809	1.79626	3.24918	9.26274e-20	3.9405
LETM2	0.855935	0.950168	0.761644	0.441358	0.378331	0.359108	3.50714e-07	-1.11236
FUK	6.37814	6.46962	4.75524	2.73278	2.76488	3.07043	2.18607e-13	-1.03254
DLGAP3	0.126748	0.118589	0.267027	0.340472	0.574351	0.488323	0.00139108	1.43657
BACH2	0.181476	0.124848	0.171663	1.08702	0.722709	1.01445	3.52049e-25	2.55193
LOC100354397	0	0.043562	0	5.81617	2.40392	4.977	3.91443e-10	8.095
EHF	0.324653	0.388118	0.399147	0.797287	0.726935	0.829236	3.16189e-06	1.07515
PARP12	6.93949	8.11944	7.78661	53.7025	46.621	57.3673	2.95777e-137	2.79113
NewGene_6318	0.788318	0.842641	0.728257	0.172898	0.141195	0.181016	3.45715e-23	-2.23683
ZNF423	1.10553	1.22882	1.58744	0.64305	0.437143	0.50369	6.14965e-08	-1.30157
SP6	0.100246	0.319911	0.179293	1.09033	1.07126	1.37697	5.26711e-09	2.54772
TMPRSS13	0.16703	0.088792	0.128832	0.420332	0.303381	0.517595	0.000231492	1.70059
TCF7	1.49027	1.27803	2.08665	0.468936	0.630705	0.494264	7.12374e-07	-1.45898
CEP295NL	0.50975	0.300832	0.287867	0.891666	1.14176	1.16742	0.000233506	1.51157
LOC103349155	0.350252	0.279196	0.446044	2.37272	1.91451	2.42796	2.25813e-18	2.63239
NFKBIZ	18.88	22.0538	22.2367	103.86	82.7238	89.7776	5.00796e-77	2.133
NFKBIE	9.02568	9.66472	10.0139	56.3641	45.0381	53.2083	1.46515e-98	2.43207
NFKBIB	14.3689	13.9814	16.2914	36.8866	37.3151	29.5645	7.27587e-19	1.22047
NFKBIA	32.225	36.4542	35.2657	137.847	135.416	137.042	1.72805e-113	1.98603
LOC103346127	5.33346	6.33027	4.5152	2.60566	2.69637	2.86616	4.07433e-09	-1.00512
LOC103347292	1.2638	1.04927	1.77786	4.45066	3.03386	3.6745	1.07292e-09	1.44411
LOC103347295	0.337205	0.686196	0.558265	1.13257	1.00317	1.15476	0.00240673	1.06088
KLK7	0.769046	0.671908	0.597168	1.29279	1.74186	1.23424	0.00274854	1.07364
XAF1	1.52676	2.66814	2.7938	139.068	142.808	146.287	0	5.93527
LOC100344556	4.58722	4.15882	3.83142	9.96929	8.52351	8.05526	4.74343e-17	1.07992
SCN1B	16.341	18.2198	15.2553	6.94338	7.19564	5.1589	8.73965e-14	-1.35799
IMP4	16.8815	16.0933	15.6861	32.3549	33.9074	35.0616	3.19614e-29	1.06365
LOC100354804	112.018	88.458	133.417	806.494	682.707	583.389	3.83635e-94	3.17941
WNT4	0.641485	0.716091	0.626083	2.57889	1.73821	2.42129	4.18912e-09	1.75659
WNT2	0.334659	0.326243	0.162419	3.90039	2.33154	3.19077	1.37428e-31	3.49476
PPP2R2B	0.226792	0.210235	0.094737	1.53666	1.08523	1.46101	5.12289e-13	2.88927
NewGene_93	0.757184	0.584091	0.902773	0.198444	0.329379	0.177427	0.000713069	-1.59967
CSF3	10.5309	12.6716	10.8678	167.474	138.222	148.824	7.8187e-273	3.74276
LOC100351389	26.1275	28.1271	27.1162	63.5632	61.038	55.8328	3.68082e-29	1.15378
FEZ1	2.31116	2.00969	1.95609	0.888925	1.08048	0.762268	5.81311e-06	-1.18137
BRF2	2.57584	3.96495	3.45398	14.6292	13.6188	15.7407	1.8413e-43	2.14288
NewGene_4378	0.267342	0.300608	0.532125	1.46198	1.45979	1.58005	4.47789e-07	1.99679
IL1RAP	1.82705	1.99249	2.17198	6.91509	4.89596	6.41683	8.4313e-20	1.56015
ADAMDEC1	47.2674	47.6608	59.8688	26.39	24.9801	24.7624	2.46185e-16	-1.02059
NRCAM	0.183648	0.246735	0.225991	5.48123	4.11449	4.95857	7.2667e-131	4.43779
IRX1	3.42409	3.03747	4.09883	8.21472	6.69986	7.07697	1.07299e-08	1.05796
IRX2	1.52914	1.58581	1.16899	3.62538	3.3401	3.72172	1.75584e-12	1.31927
MCTP1	0.778345	0.621332	0.675383	2.3274	1.51883	2.75122	1.94366e-12	1.66185
SLC19A2	2.71695	4.30243	2.61156	6.84325	5.90935	8.62106	2.93707e-08	1.15648
GAB2	2.87294	2.93596	3.65369	8.41115	7.0098	6.84933	9.67373e-17	1.23637
PLPPR2	5.63755	6.24303	7.84859	2.83167	2.96309	2.09244	8.56176e-13	-1.31685
CX3CL1	2.14193	2.65808	2.16498	34.1757	24.7454	26.4352	1.73974e-140	3.61413
LGI3	0.437162	0.674681	0.446984	0.138889	0.254233	0.091377	0.000156478	-1.64331
LGI2	4.73125	5.05539	4.44083	1.19528	1.52823	1.22476	2.04232e-29	-1.8362
LYPD6B	0.527509	0.439852	0.372472	1.22943	1.71613	1.28839	2.63289e-06	1.69826
CD80	0.826343	0.625944	0.531055	10.7861	8.03654	12.859	1.46952e-80	3.97458
CD83	0.02858	0	0	1.22558	0.760263	1.34132	2.66448e-11	6.29763
IFI35	11.3754	13.4706	10.905	88.6888	83.4037	91.2051	5.51733e-162	2.88165
ZBTB8B	0.155313	0.137431	0.167313	0.015042	0.019731	0.036178	7.32263e-07	-2.60433
PCNX1	6.36121	6.13748	6.3297	13.1707	11.1918	13.8483	1.98321e-22	1.02475
SLC6A9	0.662587	0.550384	0.541756	9.68961	9.79278	10.175	1.61019e-141	4.00651
MYLIP	9.71615	9.97298	11.3226	50.4405	42.2646	50.2621	1.57693e-81	2.20707
NewGene_3591	0.990054	0.909285	0.801233	0.433548	0.310571	0.308794	2.49832e-06	-1.33996
PTGER4	2.38941	3.11944	2.556	9.25761	7.01902	6.50574	9.90591e-20	1.50219
ITPKC	3.42104	4.26311	3.15787	9.91527	7.86414	10.1085	1.28733e-20	1.3677
IFIT2	12.5584	11.9363	13.9655	701.554	525.747	653.574	0	5.6136
IFIT3	14.7517	17.8832	20.5142	664.759	704.641	675.319	0	5.27008
IFIT5	19.5737	21.2175	30.4887	93.6636	80.438	89.0691	8.76439e-33	1.88625
EPSTI1	7.04439	7.29582	10.0473	176.782	173.786	169.199	5.1981e-252	4.43695
LOC100343994	0.224998	0.293122	0.404956	0.694959	0.769071	0.895949	0.0023271	1.32819
CCBE1	8.50841	9.02641	8.15482	2.29321	2.68786	2.86929	1.08776e-45	-1.70361
LOC100346472	3.49453	3.51938	4.61074	1.9114	2.00577	1.60804	6.1092e-05	-1.06236
CCDC69	9.7995	9.57514	8.2927	20.2481	19.6902	21.3702	8.816e-27	1.15353
TICAM2	1.07688	0.854848	0.660556	5.46125	2.94946	4.59191	7.07915e-19	2.34084
APCDD1	1.47023	1.75051	1.50203	5.54505	4.27883	5.20565	1.1609e-25	1.67317
MPEG1	0	0.012314	0.013069	0.533418	0.231611	0.496728	1.30417e-11	5.05493
ADAMTS15	1.83636	1.8817	1.4753	0.527064	0.751836	0.59672	2.55675e-14	-1.45812
LOC100353583	3.26488	16.0666	3.47592	32.6422	35.3264	29.8604	0.00834626	2.11958
NewGene_1656	0.999183	0.847894	1.15569	0.293525	0.49996	0.53765	0.00470142	-1.12618
NewGene_1654	2.05048	1.26942	1.60526	0.638582	0.52075	0.773524	0.00216852	-1.31271
PPP1R15A	5.60142	7.48035	4.70394	37.6297	31.5575	40.475	2.78319e-59	2.63038
SH3YL1	4.30197	4.6179	4.25476	1.20023	1.5896	1.52204	8.00273e-17	-1.59732
NDUFAF4	4.83801	3.83373	4.03637	8.88598	7.24672	9.93358	4.4732e-10	1.03677
BEND3	0.8406	0.741505	0.626778	1.48137	1.54368	1.4607	9.70936e-10	1.02427
BEND6	3.22936	2.86868	2.82997	1.18565	0.872807	0.859843	2.97772e-17	-1.67298
NewGene_4535	0.109404	0.11402	0.085423	1.32352	0.540427	0.888438	1.19479e-13	3.08571
ZNRF2	5.49382	4.38614	5.14877	11.7977	9.92092	10.9527	1.11577e-06	1.1203
FLVCR2	0.179951	0.17464	0.123181	0.772722	0.573384	0.814061	2.05113e-10	2.15662
LOC108176419	0.67771	0.79806	0.73426	2.15809	1.87276	2.52452	2.34314e-13	1.56539
LOC103344971	1.32798	1.44664	1.02612	3.98148	4.01997	3.85275	1.85608e-25	1.6455
PDE7A	3.46139	3.65708	3.8559	1.91502	1.94718	1.50474	6.96195e-10	-1.02337
LOC100341622	10.8034	10.6697	10.7307	3.30576	4.84508	4.05381	5.01752e-16	-1.38238
NewGene_16	12.0149	11.8545	12.3732	6.15031	5.95229	5.7918	1.52919e-18	-1.01266
TXNDC16	0.908982	0.748535	0.865107	0.219819	0.275472	0.198918	9.02291e-11	-1.8241
FAM216A	1.15776	1.17544	0.929208	0.31451	0.575556	0.510797	0.00650256	-1.21709
NOS2	0.069063	0.015959	0.092422	4.81227	1.94646	2.97561	3.71468e-15	5.53136
NewGene_2075	1.4422	1.59234	1.69841	0.497194	0.747868	0.65619	0.000175303	-1.41742
CDCP1	0.200325	0.235756	0.090646	0.499865	0.341021	0.72883	0.000227831	1.46817
LOC100358539	16.8047	17.1771	20.6252	1017.72	815.235	949.852	0	5.66186
RFX7	4.91869	3.68544	4.78477	2.44919	1.87529	2.29128	9.23993e-10	-1.01439
MAGIX	1.18917	0.86363	0.815474	0.424708	0.226391	0.119716	0.000274522	-1.86361
NewGene_3061	0.655835	0.609375	0.429651	0.194333	0.132065	0.209125	0.000337237	-1.63899
NewGene_3060	9.19194	8.8617	7.93564	19.8494	17.2934	19.0433	4.95606e-14	1.11827
CCK	0.226529	0.51254	0	3.98136	3.34264	4.05205	0.000190983	3.93114
NewGene_6585	10.0483	9.21522	7.50131	16.6724	20.4138	19.3939	2.48884e-10	1.0288
HEPACAM2	0.168134	0	0.280513	0.566526	0.571006	0.687726	0.00344885	2.0144
CASZ1	0.083811	0.057363	0.157956	0.326281	0.324955	0.267177	0.000842079	1.60156
NUP54	20.8794	19.8206	23.0432	45.8754	38.3827	44.7475	7.63413e-19	1.02001
NewGene_6804	2.00586	2.60247	2.60892	0.950604	1.02349	1.06059	8.15071e-09	-1.23762
FGF2	4.6916	5.10862	4.43387	11.4551	8.38597	9.85298	1.95461e-07	1.05627
FGF1	0.322734	0.276278	0.33547	0.097179	0.140946	0.150281	0.00387886	-1.23273
PSME1	69.0423	77.7788	68.6414	238.396	238.775	257.873	1.26013e-87	1.77625
KIAA1161	3.25825	3.86276	3.30184	0.6925	1.05717	0.689546	1.72706e-22	-2.07978
PSME2	19.4305	19.837	18.9826	81.1029	79.7426	79.979	1.48373e-123	2.05216
ITGB7	1.8116	1.93687	1.50021	1.01402	0.514058	0.803601	3.18936e-06	-1.19373
ITGB4	0.444737	0.472467	0.332101	0.875891	0.964811	0.976394	9.29982e-08	1.17481
LOC100342263	0.71262	0.708496	1.10457	0.19323	0.108077	0.228627	3.24521e-08	-2.20508
DOCK9	7.21122	7.20502	7.77603	19.5846	17.6159	18.9435	2.34634e-45	1.33339
NTNG1	1.80985	1.9989	2.00264	5.17721	4.21367	4.45254	3.98608e-19	1.24966
PAPPA2	9.97735	11.1359	7.97103	4.73702	4.12858	4.49685	2.33824e-18	-1.11476
LOC100009451	12.7375	18.6181	19.3692	397.925	438.393	403.376	2.15922e-231	4.61616
ARSJ	6.98627	6.84037	7.10619	17.2952	15.7324	16.429	7.55556e-37	1.24505
GNG2	5.01849	4.53874	5.37562	19.06	16.2788	15.1902	2.31524e-42	1.7689
ZNF786	0.500956	0.593983	0.238679	1.14259	1.01998	1.20551	9.94911e-05	1.32304
NewGene_476	1.35569	1.34142	1.14848	0.367382	0.250642	0.763085	0.00191349	-1.21955
NewGene_1918	0.556208	1.06276	0.992884	1.33203	1.43831	1.99588	0.00131058	1.00206
CMPK2	1.52017	1.96046	1.22355	75.0662	75.871	82.6198	0	5.6323
ACYP1	8.80252	10.1329	6.21786	4.70714	3.48854	4.05326	9.63735e-06	-1.02988
ICAM2	0.641301	0.934716	0.392837	4.2675	2.18328	3.17019	2.00555e-10	2.2295
NewGene_3309	1.3263	1.15135	1.30091	0.68818	0.719963	0.311681	0.00132291	-1.16652
PRG4	5.30413	4.64506	5.95362	1.94499	1.75428	2.0255	7.77118e-20	-1.46899
ACSF2	143.537	147.223	157.57	54.6273	66.3809	56.2873	3.26756e-33	-1.33257
HBQ1	19.7416	21.4821	15.1945	6.10327	6.21043	6.18585	6.55992e-33	-1.58285
YPEL3	14.437	13.3059	14.8677	6.46636	7.61557	5.22077	1.02506e-11	-1.13525
YPEL1	12.9309	13.5379	10.7862	3.0772	3.45641	2.93992	3.5994e-49	-1.96524
YPEL4	1.78134	1.73612	1.79672	0.511595	0.470062	0.189214	8.49277e-12	-2.11488
EFHB	0	0	0.024263	2.56886	1.98049	2.84919	2.28414e-19	7.98721
MS4A18	0	0	0	5.65956	3.7018	5.77762	6.67035e-18	10.6904
ZHX2	3.58806	3.01082	3.0358	15.4413	12.3547	12.7189	1.38252e-57	2.07457
SLC16A6	0.131991	0.262378	0.190951	0.607343	0.445702	0.432965	0.000511696	1.28687
LOC100008606	79.0884	99.7196	128.778	1987.23	2341.59	1978.72	1.26022e-167	4.36207
TMEM217	0.665715	1.25682	1.46082	0.480309	0.48472	0.312934	0.00167115	-1.36965
MALT1	11.4313	12.9742	10.1955	32.8326	27.9609	33.4011	4.83698e-37	1.41496
NewGene_3234	1.75317	1.51401	1.822	0.710947	0.628543	0.440345	1.58933e-13	-1.50865
NewGene_3235	0.086918	0.057901	0.101416	2.4328	1.67357	2.93234	8.38472e-16	4.59507
NewGene_3232	1.5086	1.715	1.75542	0.809066	0.712998	0.620684	1.7312e-07	-1.21103
PIGB	6.86521	7.6634	8.6264	3.07881	4.08088	3.83331	5.3671e-10	-1.06737
NewGene_3499	1.45147	1.8093	2.35671	0.968071	0.843459	1.1371	0.000148755	-1.12289
NewGene_3493	1.42539	1.51303	1.80504	0.620409	0.433851	0.113308	3.41885e-06	-2.01395
C17H14orf37	1.34324	1.5051	1.29997	0.607793	0.652751	0.669424	1.96918e-14	-1.09638
ALDH1L2	35.1847	36.4607	35.9129	16.5658	17.2365	16.0622	2.55304e-36	-1.10313
MOSPD3	17.9081	17.7637	22.1756	7.56779	10.3983	8.13559	3.75505e-11	-1.14091
SLC7A2	19.0877	23.2034	16.7778	54.307	39.6658	50.7564	2.36949e-20	1.29836
SLC7A1	4.85512	4.73701	3.84744	14.0702	12.3674	13.1221	7.66762e-39	1.56126
NewGene_5329	0.492495	0.734192	0.497589	1.92588	2.15482	1.91754	2.8421e-06	1.78177
ASPA	0.889362	0.565638	1.22954	2.4282	1.60777	2.21508	0.000384941	1.21174
CERS3	0.165275	0.233737	0.281261	0.578534	0.427488	0.454557	0.00529421	1.08307
NEXN	6.81501	5.38347	8.2503	23.0287	11.9905	19.3444	1.94493e-11	1.38482
DNMT3B	0.513254	0.477027	0.595998	0.230391	0.222139	0.156245	6.19755e-05	-1.33635
CCL22	0.086419	0.094261	0.203156	2.79885	1.36406	2.02783	5.42232e-21	3.98779
DACT1	4.37871	4.80945	4.08626	1.79156	1.96158	2.20378	6.84142e-16	-1.14716
AFAP1L2	0.338126	0.378931	0.415562	5.14051	3.7552	4.42074	3.78929e-71	3.52315
AFAP1L1	0.025966	0	0	1.76709	0.918078	1.43559	6.4699e-20	7.26857
NewGene_467	5.67832	8.16714	5.60371	1.67006	3.30419	2.33012	1.45179e-08	-1.4289
SMURF1	7.25112	8.04171	7.68701	17.7189	17.5123	16.9874	4.10774e-36	1.18945
TIMP3	612.034	602.41	760.376	272.958	332.303	270.069	5.56639e-18	-1.16941
RNASE4	81.9861	99.8689	94.6083	365.374	355.342	373.704	4.0763e-95	1.99059
RAB19	0.146762	0.09388	0.080895	0.722043	0.720009	0.743348	1.38463e-09	2.59837
IL12RB2	0.270958	0.300882	0.202412	1.23507	0.962083	1.33859	1.91301e-15	2.17597
FJX1	0.952901	0.959032	1.03661	2.78867	3.05782	3.29826	5.68866e-18	1.63268
SLIT1	0.007465	0	0.030383	0.432928	0.308885	0.451129	5.38562e-17	4.8584
KLF8	0.354313	0.300312	0.394477	1.07476	0.670461	1.16048	3.93368e-06	1.38161
KLF4	3.37816	4.3738	4.14156	36.2344	30.839	32.581	1.16061e-89	3.06718
NUPR1	42.2539	42.6965	47.4512	116.531	113.844	95.7166	4.24687e-28	1.30492
TCP11L1	5.80875	5.74606	6.19423	3.53613	2.54893	1.90058	1.21621e-19	-1.30722
TRIM2	5.70091	4.93155	5.20932	2.62949	2.25112	2.5265	3.04307e-20	-1.08485
PM20D1	0.91667	0.673804	0.581443	0.344894	0.379766	0.317805	0.00692001	-1.03566
NewGene_1514	0	0	0	6.83341	4.42328	2.26923	1.09753e-14	9.68581
VIT	1.6324	1.2659	1.14253	0.681442	0.736018	0.541155	0.000159338	-1.00389
PAX3	9.86343	10.3232	10.6695	28.696	27.7844	28.2726	6.68336e-54	1.46058
EXPH5	0.331476	0.37344	0.312409	0.199804	0.096183	0.194068	0.00252531	-1.03084
EXOC3L4	0.034611	0	0	0.452025	0.402079	0.446922	1.40737e-07	5.24561
NewGene_6887	0.728124	0.557519	0.559623	0.118413	0.063116	0.11512	6.55231e-06	-2.44105
XKR8	2.49009	2.56006	2.01294	9.15079	8.6353	11.0685	3.10646e-37	2.03259
XKR5	2.4744	2.70708	2.35387	0.949954	0.626384	0.763034	3.21485e-15	-1.67862
TRPA1	0.033421	0.054382	0.046977	0.483011	0.428735	0.493478	7.29287e-11	3.30688
EDAR	0.019972	0.028862	0.056053	1.05683	0.749443	1.14757	3.70695e-21	4.63004
MGP	30.491	36.461	29.6583	12.6697	12.4301	12.2017	2.99384e-23	-1.36467
VAX2	0.127912	0	0.101399	2.51484	1.60704	2.62799	7.14686e-13	4.87753
RBM11	0.449894	0.654013	0.788098	0.363757	0.125591	0.324891	0.00858977	-1.19886
UBE2L6	17.0077	18.8368	16.48	117.361	125.861	126.951	2.66508e-199	2.82902
IL36G	0	0	0	3.28326	1.96526	5.07496	1.45054e-11	8.7695
MXRA7	18.2091	19.4493	16.3225	7.92745	9.63395	9.01458	2.29938e-14	-1.01256
DPT	207.629	224.277	194.178	75.6664	87.4449	89.9962	1.21199e-36	-1.30885
PTCHD1	0.056604	0.111033	0.09503	1.00325	0.593082	1.05042	3.05913e-27	3.30931
ARRB1	4.18629	4.40248	3.87948	1.46769	1.65911	1.86403	1.17751e-17	-1.31075
ZNF703	3.40301	3.14848	2.1841	6.79729	5.90538	5.1936	0.0018027	1.03864
CD36	4.80232	4.21108	3.30874	1.70082	1.70324	1.58896	1.27495e-12	-1.30006
CD38	1.31879	1.52389	1.2588	36.7318	29.7323	36.7685	2.0531e-245	4.62608
FAM46A	11.6088	12.2764	11.7422	27.5999	26.1623	28.0198	6.99988e-47	1.20516
KCNAB3	0.832853	0.958353	0.957645	0.462381	0.257257	0.175834	1.4727e-05	-1.59392
MTURN	11.6367	12.6919	11.0682	5.72539	5.7446	5.70242	2.34367e-26	-1.03803
IGFBP5	99.5277	97.3586	93.357	36.6999	40.1178	34.3015	3.05652e-47	-1.37897
IGF1	2.00028	2.27137	2.26324	0.858936	0.738488	0.937024	4.53613e-17	-1.34628
CACNA1G	2.21034	2.07508	2.00884	0.936091	0.838483	0.752855	1.48762e-18	-1.30874
PTGS1	4.75241	4.75031	4.47106	0.834394	0.868809	0.941277	1.68838e-43	-2.39217
PTGS2	3.31978	4.16346	4.18649	48.0735	31.7965	41.7811	3.64422e-109	3.384
NewGene_4442	17.9483	20.0518	16.1705	8.04039	9.6541	7.15783	8.42223e-20	-1.16229
MAFF	5.50715	7.98675	4.64357	15.6234	12.656	17.6764	4.20988e-09	1.33809
MAFB	1.59956	1.94316	1.9981	3.75096	3.88454	4.16277	1.38619e-12	1.09459
LOC108176381	0.211829	0.318779	0.222988	0.110324	0.075912	0.087358	0.00155914	-1.41988
NAMPT	8.78173	8.10013	9.3847	46.7189	40.7413	42.4176	1.42193e-107	2.30916
LOC100343925	12.3279	12.4033	10.9249	3.59377	4.89443	3.49019	5.71822e-23	-1.5631
NUAK2	6.34684	7.559	6.95667	21.9803	20.8404	21.9134	4.19772e-52	1.62238
SMOC1	4.82667	4.87104	4.69341	2.24436	2.29417	1.91456	7.61765e-14	-1.14529
SMOC2	1.73598	1.93624	2.04242	0.992641	0.869233	0.951724	1.6544e-06	-1.00964
NewGene_2803	1.44044	1.57096	1.01699	0.347893	0.271152	0.457857	8.1632e-09	-1.84621
LOC100353947	1.5382	1.78712	1.57849	0.477681	0.384932	0.447963	6.20805e-24	-1.86003
ANKFN1	0.016877	0.026692	0.017883	0.293193	0.183164	0.217075	1.66515e-13	3.43477
IRS2	0.85233	1.01466	1.32715	3.08412	1.86722	1.66178	0.00853473	1.03486
LOC100009551	6.20054	6.46388	5.44017	2.23797	2.44287	2.17683	9.57698e-19	-1.38973
LOC100344679	19.0192	19.3644	18.3074	7.89995	8.41911	8.1152	4.24525e-24	-1.20675
NewGene_1816	0.826665	0.969568	0.96206	0.438591	0.489136	0.29835	0.000697219	-1.15234
PNPT1	21.5775	19.4299	21.2825	50.5852	42.9262	48.7442	6.90132e-30	1.19469
AKAP5	4.5671	5.43347	4.74959	1.1603	1.48028	1.15711	8.63587e-37	-1.94208
C1H9orf3	5.59747	5.90055	4.27139	12.6035	14.0407	14.9504	3.92296e-24	1.40607
NewGene_5904	0.779067	0.519678	0.899449	0.363811	0.308973	0.361184	0.00758264	-1.08341
DYRK1B	6.31191	6.37575	6.11933	3.25554	3.4103	2.40505	1.35793e-10	-1.04415
LOC103347471	5.3367	6.03944	5.12901	2.4777	1.84252	2.21405	9.7466e-10	-1.32777
BCL2A1	12.9996	13.5504	11.0921	56.3312	48.7395	68.092	9.7293e-54	2.20367
CDK5R1	0.198891	0.285822	0.210471	0.627219	0.67848	0.616939	3.56263e-06	1.44184
MAP2K6	0.355129	0.402822	0.380536	0.061238	0.071488	0.050103	4.20495e-22	-2.58131
MAP2K3	52.5324	54.3717	49.8077	108.026	106.905	114.734	4.61964e-38	1.07851
GRO-B	80.4664	101.58	76.6958	1000.13	787.87	1032.5	2.47231e-159	3.45258
GRO-A	71.308	77.8303	62.6633	402.675	369.925	453.807	6.0361e-120	2.53941
LOC103346467	0.888839	0.680499	0.351885	1.9167	1.48604	1.61223	0.000969154	1.36272
PIWIL2	0.451547	0.513769	0.486653	0.173425	0.269797	0.237149	0.000663168	-1.06977
NewGene_1221	0.90703	0.955905	0.748463	0.24914	0.182319	0.237283	2.24535e-18	-1.95179
NewGene_1598	1.21714	1.22796	1.28812	0.429875	0.322204	0.201031	6.8015e-15	-1.95834
SYTL5	0.131001	0.235495	0.125315	0.53388	0.503033	0.509045	2.77488e-06	1.63712
FA2H	0.059563	0.058135	0.096664	1.57847	1.60089	1.6391	4.8477e-24	4.34875
LOC100340255	5.75059	6.49599	7.19003	97.0849	93.4108	99.3444	0	3.8909
LOC100338188	1.48324	1.30626	1.81734	0.469292	0.60542	0.676317	0.000246301	-1.36784
AS3MT	2.36801	3.10329	2.20161	0.762465	1.09268	0.964003	1.90844e-07	-1.42284
NYNRIN	5.19499	5.98011	5.84661	12.3534	12.6834	11.5365	1.07266e-26	1.1086
LMO2	0.931123	0.97756	0.56813	13.128	12.112	15.3812	9.81494e-91	4.01928
LOC103346668	1.85517	2.91357	2.73267	1.18631	0.904515	0.879842	5.19405e-07	-1.32473
SKIL	2.8512	2.57938	2.52742	9.99503	6.58512	9.7692	3.29017e-26	1.72693
SPTB	0.193655	0.39993	0.25256	0.040976	0.100102	0.10643	1.83321e-05	-1.73788
TNFSF10	0.340198	0.115345	0.342946	23.8881	16.0878	18.6672	2.45633e-48	6.16559
LOC100347239	2.80124	2.8973	3.07833	7.25355	6.1062	6.6825	1.42476e-06	1.1893
TNFSF15	0.026597	0.027634	0.045166	0.477403	0.229196	0.423001	1.76105e-12	3.41614
S100A14	1.87028	2.4655	1.49948	4.32959	4.57696	4.16846	8.84019e-07	1.1653
MOK	1.46013	1.16419	1.07407	0.642913	0.551035	0.355063	0.000397777	-1.22638
NGF	3.06299	2.73347	3.12415	9.97889	9.26411	8.19175	2.26806e-23	1.62444
PAK5	0.375839	0.422706	0.256699	13.0363	8.67286	12.4077	9.30567e-140	4.99898
LOC103346344	7.69554	7.3862	8.26363	53.0265	43.3568	51.4926	2.81719e-105	2.66521
TIPARP	10.1421	10.3945	10.0388	24.3714	19.7614	24.0391	1.0132e-26	1.16045
SLC37A1	0.053261	0.017587	0.047848	0.811346	0.81863	0.544838	3.94111e-12	4.06564
EGLN3	1.62139	1.28236	0.905755	7.86081	6.52877	7.30025	1.24298e-42	2.51034
CYSLTR1	0.159489	0.206907	0.209681	4.15079	3.57415	3.92374	2.00506e-70	4.30464
ICAM1	66.919	74.4447	59.365	187.877	170.954	174.996	4.70322e-47	1.42942
TRO	1.90201	2.11886	1.74331	0.507375	0.422056	0.49548	1.87566e-28	-2.00746
SCRN2	6.2781	8.40264	6.52366	3.00188	3.39457	2.17169	2.02834e-10	-1.29598
NewGene_5461	0.823657	1.3159	1.19623	2.71067	2.33967	2.24348	2.7009e-06	1.03352
ADAM17	27.8011	29.6585	28.7108	62.712	56.0993	57.5448	1.34196e-32	1.03755
DENND2D	2.02011	2.55472	1.48769	5.67217	4.77353	5.31368	5.00627e-12	1.38582
THBD	6.27675	6.04998	5.29979	30.8903	29.4606	37.1271	3.07168e-89	2.47203
LOXL1	144.745	157.245	155.725	62.7655	77.0463	58.2278	9.16466e-23	-1.20171
LOC100352395	2.58175	2.40385	2.51634	0.70753	0.637524	0.648511	3.85741e-38	-1.92192
ARF5	13.9154	16.9392	15.2632	6.86924	7.47061	6.95993	1.7449e-14	-1.10599
AOX1	5.72063	6.09075	5.71021	2.79609	2.8477	2.74269	8.38554e-21	-1.05602
LOC103346581	1.4692	1.85393	1.0402	0.644315	0.538238	0.67079	0.000477869	-1.22664
ERICH3	0.335326	0.340806	0.39961	0.059894	0.112606	0.09794	3.94419e-07	-1.93544
RBM12	0.764889	1.03871	0.594492	0.359935	0.434695	0.351266	0.00197358	-1.03514
DHRS9	0.117103	0.29336	0.245016	0.623426	0.626859	1.29266	0.000238493	1.8991
NUDT9	21.9321	22.1241	21.3096	11.2722	10.5128	10.4601	3.09939e-22	-1.02204
ASPRV1	0.189761	0.399816	0.174514	1.13316	0.797163	0.924761	2.22543e-05	1.83007
ARHGAP44	0.551033	0.441511	0.420601	0.204733	0.305159	0.183587	0.00413335	-1.09215
LOC100346448	16.8623	19.1246	17.2815	6.95134	6.22999	5.99135	1.63895e-45	-1.48254
DDX3X	61.9664	60.5879	60.6545	155.632	128.861	154.833	7.24988e-38	1.26562
ACACB	1.5743	1.88723	1.98533	0.744036	0.752916	0.513476	7.10854e-15	-1.42752
IL1RL1	2.24656	2.56476	2.22406	0.703158	1.09842	0.642695	5.51756e-09	-1.51141
MMP7	23.5075	26.5498	22.9946	8.15503	10.9859	11.4961	1.06628e-17	-1.24613
MMP9	3.68622	4.81744	4.78026	88.6785	53.6759	63.273	6.45574e-118	3.95623
NewGene_1136	0.825506	0.910705	1.06546	0.276212	0.25172	0.175872	1.55342e-07	-1.79334
ESRP1	0.741669	0.7071	0.495518	1.55918	1.46036	1.69138	8.6245e-09	1.27566
IL13RA2	3.00088	3.03808	2.74459	0.687934	0.48032	1.31884	1.13914e-08	-1.80435
TMEM177	1.2646	1.1957	0.906823	2.71026	3.0955	3.51208	6.56558e-12	1.46837
FAM171B	3.09571	3.06549	2.82219	1.64109	1.26156	1.40234	1.3041e-10	-1.05834
TMEM173	0.203216	0.078286	0.099552	13.6912	9.35164	14.6006	4.35687e-86	6.74791
TCTA	8.73851	9.00249	8.95119	4.54495	4.26524	4.27676	9.06024e-16	-1.02174
METTL21B	4.24225	4.32926	4.32242	10.4516	9.76355	10.308	7.19726e-28	1.24325
FAM84A	0.420758	0.707026	1.00756	1.84723	1.74659	2.23119	7.16997e-05	1.43248
ARHGEF25	6.69103	8.00285	6.31615	1.72016	1.42498	1.45172	2.59235e-27	-1.91129
COX3	8951.64	6937.17	11419.4	2857.01	3486.99	2589.81	5.83467e-20	-1.60992
COX2	8070.1	6173.85	12230.2	1842.48	2147.52	1708.52	8.30954e-11	-2.21585
NewGene_5615	0.08214	0.050134	0.017066	1.1129	0.620908	0.889781	5.50326e-13	3.85353
IL20	1.80473	2.70367	2.69197	5.07718	4.55745	4.81003	2.36401e-06	1.00474
TPPP3	2.14449	2.19501	2.20397	0.697425	0.834647	0.680972	6.79029e-11	-1.55607
IL3RA	0.933351	0.842626	0.921053	0.44541	0.241096	0.384345	0.00124732	-1.27915
SLC9A9	1.92776	2.18841	2.09879	4.10419	4.23304	4.1237	2.10652e-13	1.00841
DRAM2	12.3597	14.345	12.8455	29.1021	22.7181	31.5169	2.03231e-14	1.03052
SLC9A7	1.29608	1.48128	1.59909	3.78077	3.18981	4.09968	1.57412e-21	1.34066
ADGRF5	0.083527	0.05413	0.041472	0.290957	0.190411	0.290536	9.77219e-06	2.0335
ADGRF4	0.119116	0.276943	0.171931	0.514075	0.477936	0.667246	4.66494e-05	1.49895
ADGRF1	0.444892	0.381663	0.347762	3.44314	2.17413	3.20584	3.91046e-40	2.89843
LOC103344945	4.04632	4.34268	4.09756	0.931676	1.36569	1.1094	1.81412e-22	-1.85928
MLLT3	1.75284	1.7097	2.28754	0.904066	0.737025	0.738484	1.1659e-11	-1.258
CREBRF	0.833365	0.748711	0.88171	2.08401	1.5648	2.00793	7.47069e-13	1.19342
TNFAIP6	31.2905	37.566	32.3426	143.592	135.785	157.776	2.61125e-94	2.11639
LOC100342826	14.2678	17.9365	19.7244	1113.57	1154.02	1082.54	0	6.01576
TNFAIP3	4.63179	5.38835	5.60052	64.2679	51.6852	57.6683	8.59772e-198	3.46431
ITIH3	2.34976	2.83345	2.53536	1.07918	1.02045	0.982585	1.32247e-12	-1.31804
LOC100354871	9.55185	10.1831	8.82427	26.049	24.9277	24.3627	1.0605e-50	1.40513
WDR3	12.1257	11.4283	10.7497	23.7622	22.1762	25.7496	1.45939e-25	1.06822
WDR4	4.88017	4.30556	2.86751	10.2535	11.5572	15.9621	7.72171e-15	1.65902
LOC108175394	0.140946	0.12073	0.314778	26.5605	19.4228	21.5122	6.3615e-67	6.85578
ACRBP	0.588861	0.640758	0.479048	0.253037	0.250529	0.284863	0.00354854	-1.08593
SUSD4	0.560375	0.539342	0.399408	0.23651	0.251401	0.208142	0.00443991	-1.09953
DDIT3	12.8039	14.7888	12.5807	78.6978	68.6763	76.5283	5.61339e-122	2.48227
LOC100349423	1.55101	1.80984	1.26813	5.12941	3.81537	5.26865	2.11413e-16	1.61484
SEC14L5	0	0.015918	0	1.03319	0.766788	0.859102	3.28557e-11	7.34611
WARS	79.9701	86.671	82.3777	392.003	391.715	406.626	3.22768e-185	2.25774
COL9A3	0.182602	0.290057	0.305523	0.876299	0.833355	0.677236	0.000393088	1.6053
CNP	44.8503	51.8683	40.3294	118.986	136.481	127.557	3.49773e-41	1.49059
ISM1	0.909403	0.69278	1.05633	2.14519	2.14476	2.19566	3.87891e-09	1.28119
TAL1	0.239096	0.16596	0.144281	0.673861	0.366247	0.590879	1.09177e-05	1.56303
LRRC75A	10.8806	11.1239	11.6325	5.65555	6.41635	4.36129	1.1606e-10	-1.0261
AMHR2	0.213912	0.157499	0.30708	0.958026	0.665478	0.690852	5.50194e-08	1.78001
IFI44	7.12052	7.804	11.766	88.1977	83.271	94.8028	2.80555e-99	3.32329
SLC9A5	1.27471	1.29405	0.93637	0.277139	0.247194	0.194342	3.91914e-15	-2.0477
DRAM1	10.3477	13.0384	10.7287	35.1469	29.1392	37.6217	2.1908e-37	1.60247
LOC100345657	0.973791	1.2322	1.69292	39.9649	26.4383	36.5723	3.83269e-142	4.71969
INHA	1.35029	2.10596	1.72603	0.913402	0.355611	0.22433	0.000167395	-1.77947
BEAN1	0.131871	0.638558	0.173524	1.26945	1.1131	1.20399	0.00110781	1.84848
AZIN2	1.38974	1.65087	1.45991	4.42249	2.92557	4.07261	1.20481e-10	1.34051
NewGene_2477	2.47393	2.69161	1.41605	0.664425	0.833677	0.562844	2.11371e-06	-1.64645
NewGene_1925	4.87997	5.24179	6.64104	30.3994	30.0129	32.0705	2.96977e-71	2.46573
GNB3	1.72469	1.68885	1.57872	0.723374	0.687808	0.821718	2.16409e-06	-1.14515
BATF2	0.836933	0.734484	1.32605	17.249	17.2801	15.3406	5.04405e-112	4.0991
NMT2	4.1344	4.32559	4.66983	1.58409	1.84259	1.66205	6.80574e-18	-1.35728
LOC100354611	28.2336	33.1638	25.6894	69.7968	64.8959	67.4326	4.95428e-30	1.21518
LOC100349247	13.1695	14.5266	10.947	61.2375	56.6336	67.5923	1.67215e-79	2.27887
MRPL46	5.38747	6.13009	4.41351	10.6223	12.3676	14.4809	2.27039e-14	1.24075
NOVA1	1.01289	1.16437	0.966022	0.614876	0.445477	0.377377	2.64983e-06	-1.16772
HIGD1B	2.09632	2.42573	3.57754	0.839874	1.19915	1.05515	7.91062e-06	-1.36656
VNN1	4.28213	4.7511	3.35621	11.4889	9.93502	11.7598	6.44451e-20	1.42051
IRAK3	8.92164	8.16189	8.36707	19.3038	16.9302	18.9214	1.78943e-25	1.11393
IRAK2	1.89326	2.1938	1.89506	8.85055	7.62461	8.50815	1.38692e-50	2.05141
NewGene_140	1.99489	1.42531	1.27782	0.557956	0.958236	0.507792	0.00184503	-1.25529
C11H5orf22	5.35271	4.50156	4.77271	13.7772	11.4368	15.2719	2.69112e-25	1.47111
LOC100339756	1.46065	1.42078	1.53472	0.487897	0.679425	0.741336	0.000343903	-1.20495
FAM161B	1.49863	1.95498	1.43465	0.696871	0.819604	0.650156	2.611e-06	-1.16989
ENC1	14.9141	17.5605	14.9301	48.3384	47.2899	51.3559	1.48333e-66	1.6386
POLD4	31.7381	34.467	32.0439	14.1432	18.3617	15.0935	1.70315e-14	-1.03768
IRF9	11.6762	13.5427	13.7134	43.9189	45.3478	41.8832	3.86651e-62	1.75599
IRF6	1.17495	1.4614	1.17388	2.82374	2.69227	3.87691	6.69152e-10	1.24428
IRF7	12.9972	15.7427	17.4808	498.572	512.097	498.61	0	5.0328
IRF4	0	0.010096	0.011862	1.84321	1.25808	1.54953	3.97164e-23	7.65934
IRF5	1.96273	1.72049	2.32094	7.0822	6.56529	7.46347	2.18733e-29	1.815
NewGene_6642	0.180884	0.104423	0.207106	0.839859	1.22004	1.35733	2.57265e-08	2.82612
DIXDC1	1.42781	1.7141	1.37448	3.64512	2.50179	3.37725	6.77567e-10	1.07252
SCUBE3	0.095517	0.102516	0.094866	0.238126	0.307237	0.234349	0.000124808	1.39355
COL21A1	9.10896	10.1179	10.0516	4.7509	4.68633	4.86624	1.59585e-22	-1.02739
RIC3	0.19344	0.21776	0.165016	0.550803	0.264212	0.359168	0.00827129	1.02085
LOC103346717	0.02556	0	0	0.814709	0.748519	0.929046	1.33669e-20	6.59978
FLT1	1.17247	0.913018	1.1466	3.2984	2.70092	3.49133	1.00579e-22	1.55707
S1PR3	0.317829	0.336913	0.311876	0.069636	0.099833	0.070476	4.03943e-05	-1.95718
SLC46A3	0.557363	0.649421	0.736286	0.130819	0.238526	0.325383	0.000204057	-1.482
LRP1B	0.013632	0.028658	0.027399	0.120577	0.080614	0.08016	1.36216e-05	1.97999
MST1R	2.19568	2.29015	1.51636	6.56986	6.41375	6.60908	2.96343e-30	1.7107
JUN	16.0554	15.0601	19.1866	51.9822	50.4868	43.1453	1.46576e-29	1.53617
LOC100348315	0	0	0	1.65925	1.18511	1.6986	4.95596e-13	9.14148
PPP4R4	0.30515	0.33107	0.295151	0.116957	0.088706	0.073002	0.000424993	-1.6585
SLC7A11	0.873943	0.55236	0.453671	2.78103	1.59039	3.14359	2.57256e-12	2.00043
PDK4	1.84322	2.19965	2.35771	4.03004	4.26801	4.9669	3.55935e-11	1.05567
GNAO1	0.486362	0.693129	0.709618	0.221899	0.211398	0.227031	0.000550586	-1.47922
NYAP2	0.739102	0.856071	0.418965	0.374224	0.251119	0.23314	0.00086824	-1.07169
SGIP1	0.85844	1.01154	0.888167	0.364186	0.280678	0.334676	7.37109e-10	-1.47498
FBXO43	0.66045	0.788475	0.799144	0.351694	0.34054	0.355005	0.000460662	-1.07565
IL1RN	1.24374	1.61236	1.72385	5.95954	4.79162	4.95256	1.24274e-18	1.77517
FZD8	0.444284	0.539716	0.237904	1.65162	1.1312	1.06589	0.000568983	1.62595
FZD5	2.0892	1.90635	2.04437	4.24352	4.12305	4.29764	2.19359e-11	1.07019
SLC25A47	1.12322	1.61492	1.4504	4.44392	3.35722	3.8622	1.18708e-11	1.46089
CFB	88.4883	106.79	92.1038	735.901	654.3	689.834	3.14775e-199	2.86165
NewGene_2020	1.04923	1.03197	1.0119	0.305304	0.352516	0.450167	5.93949e-05	-1.46887
DIO2	6.53319	6.04369	6.26706	1.52769	1.42787	1.03747	6.76041e-35	-2.22522
ENPEP	0.649779	0.865026	0.646672	5.09776	4.15947	4.97286	5.29447e-58	2.7155
GEMIN8	0.796929	0.644341	0.855633	1.55936	1.72238	1.5277	0.00393496	1.04599
C14H21orf91	1.5119	1.34643	1.63141	4.04401	2.50599	4.40125	1.88355e-10	1.2796
NewGene_3752	0.813177	0.6401	0.632052	0.097533	0.281592	0.207618	0.000383623	-1.78566
LSAMP	0.020774	0.048521	0.07938	0.30771	0.193547	0.22535	1.41734e-06	2.23394
MSR1	10.3917	10.245	10.2862	55.8985	36.9225	50.2208	2.7396e-52	2.21207
SBSPON	0.186785	0.333141	0.337797	1.19535	0.829569	0.974249	2.93906e-07	1.79996
HOMER2	1.85224	2.25938	2.05202	0.854902	1.14663	0.511094	3.14501e-05	-1.2716
ZCCHC2	4.38019	4.42683	4.8933	10.1884	9.36596	10.5878	8.27916e-26	1.14453
PIANP	3.56945	3.59259	5.55974	1.47556	1.79809	1.28603	2.96678e-10	-1.44785
NHS	1.59195	1.58858	1.7852	0.912993	0.699174	0.775492	1.79448e-11	-1.05182
VCAM1	0.946284	0.860255	1.32727	45.5224	26.048	38.858	5.75553e-207	5.10199
IFNB1	0	0	0	23.0709	17.4607	25.1454	1.5074e-19	11.1422
LOC100344160	1.11986	0.935351	0.912324	2.21646	1.15083	3.30151	0.00209649	1.15914
FAM110B	0.658233	0.918257	0.589433	1.68791	1.33773	1.77831	6.47083e-05	1.14854
LGALS8	12.4937	12.5822	10.6871	25.3725	20.9094	26.788	1.84815e-15	1.06045
LGALS9	0.161023	0.228521	0.233352	79.4937	67.4758	71.4099	8.71825e-193	8.25592
C14H3orf33	1.74774	1.05043	1.95919	0.937118	0.670707	0.66599	0.00417986	-1.05537
C14H3orf38	7.9446	6.6689	8.47592	18.4068	13.4989	17.0912	2.86946e-13	1.08651
CD68	66.6843	64.869	90.8291	155.298	162.718	133.942	1.09065e-11	1.02586
P4HTM	9.34106	12.1962	9.44096	4.46073	4.96604	4.67134	2.24727e-13	-1.12575
IGF2BP1	1.11876	1.05283	1.15357	4.56252	4.11099	4.43422	3.06457e-36	1.97856
RLN1	0.380152	0.651142	0.645905	2.69857	2.26956	3.20035	2.68837e-09	2.25541
FAM43A	4.60566	5.1677	4.20069	27.4136	22.6151	23.6035	8.26261e-93	2.40162
CKMT1B	0.591262	0.609344	0.452742	6.45881	6.04947	7.35496	2.81077e-56	3.5252
ST14	0.406554	0.560576	0.182932	0.848018	0.961674	0.744537	0.00247658	1.15209
ANGPT4	14.0366	14.7229	13.9007	5.15408	6.60434	3.74528	1.66729e-16	-1.4511
ANGPT2	7.29642	6.59351	8.20042	19.6497	19.8529	19.7695	7.81037e-34	1.4268
LOC103347896	0.72633	0.899569	0.615333	0.291121	0.22069	0.180209	2.10834e-07	-1.69165
LOC103347895	0.45743	0.505832	0.381236	0.19203	0.214964	0.23214	0.0005535	-1.05188
OAS1	1.22727	1.45683	2.36401	140.897	154.517	126.36	1.42044e-279	6.38388
OAS2	4.61572	6.40569	9.73371	331.724	352.717	327.047	2.64581e-64	5.60766
OAS3	5.89843	6.98693	7.58136	81.616	83.1984	82.7483	1.79015e-240	3.60043
NewGene_6238	0.7646	1.03053	0.988374	0.30776	0.316289	0.389141	1.68099e-05	-1.44603
LOC108177164	4.01753	3.82907	5.31799	13.3532	9.33314	9.08369	8.74434e-08	1.26884
CAPN5	3.64669	3.32303	3.47671	1.5793	1.52434	1.53666	3.59703e-16	-1.16532
OASL	5.97696	7.55763	9.2317	104.73	96.1936	91.4582	3.21864e-145	3.68547
PHYHD1	10.4904	10.1728	12.9314	6.23392	5.79949	3.79441	3.47277e-07	-1.07654
BEX3	25.074	23.2528	22.6583	8.21448	9.25034	9.18499	1.71331e-23	-1.39771
MAP3K8	3.41502	2.68564	2.8013	6.5175	6.64368	6.7463	8.94417e-14	1.12311
BID	5.4715	5.26089	3.85831	21.9026	18.6562	21.8244	4.85636e-41	2.10947
HSPA2	41.6281	46.7913	46.7207	21.4869	24.2107	21.5552	1.91798e-21	-1.00067
URB2	3.59002	3.20312	2.49773	8.02145	8.08614	10.1986	1.30549e-22	1.50394
NewGene_6954	1.54485	1.67992	1.662	0.556276	0.687292	0.867253	0.00010103	-1.18622
KDM8	1.04849	1.03004	0.83334	1.97574	2.04709	2.24342	2.44662e-09	1.10528
PRDM8	0.746752	0.824731	0.684472	1.94379	1.28479	1.68232	2.67117e-08	1.12219
PRDM1	2.7911	3.04865	3.02196	10.0295	9.40779	9.6152	4.2236e-62	1.71689
PRDM5	3.40948	3.23936	3.45161	1.65979	1.66379	1.20824	2.30947e-11	-1.14929
TRIM21	3.989	3.96242	4.27346	46.2703	41.2877	43.5245	5.41598e-135	3.41957
TRIM25	11.458	14.7522	13.1138	70.9962	66.0833	79.0484	5.70248e-105	2.46356
TRIM29	0.946033	0.7723	0.640408	1.33579	1.90388	1.82142	1.27954e-05	1.09698
NEURL3	0	0.031879	0	16.2602	11.5254	16.1402	3.22772e-22	10.3218
EFHC1	4.01746	4.27028	3.44017	1.12956	1.59634	1.28748	3.11492e-14	-1.52892
CA12	18.842	21.3885	15.8193	7.49818	9.5129	7.11749	3.35149e-16	-1.21395
ABCB9	3.23922	3.53897	2.85803	1.5097	1.51879	1.10329	3.66298e-11	-1.21316
ARHGAP10	12.7795	13.1606	15.5437	35.3196	34.9011	33.034	4.10956e-31	1.31766
DLL1	0.706009	0.696908	0.52638	7.51084	6.64787	8.36586	1.07354e-95	3.53772
MACROD2	0.159737	0.101577	0.209698	0.332118	0.354285	0.353541	0.00394646	1.14318
LOC100348776	0.046621	0.094452	0.062619	2.14882	1.30585	2.40231	2.42122e-15	4.6531
NewGene_1847	14.2841	19.4839	10.8741	30.4216	28.1687	31.481	4.43478e-08	1.01748
ADRA2A	1.07996	0.986763	0.60226	2.72157	2.62363	2.22792	2.05557e-07	1.50302
LRRC8C	5.18022	5.14191	5.89491	15.5385	13.6257	15.9275	6.59039e-39	1.47135
ALDH1A3	1.02082	0.800776	0.47619	2.64189	2.13287	2.45438	2.93707e-08	1.63431
ALDH1A2	7.4913	7.78045	7.78139	3.94576	2.91428	3.73793	6.42707e-17	-1.11762
GFI1	0	0.06238	0	0.821561	0.424234	1.13357	0.00062826	5.26882
PEX11G	3.26992	5.45447	3.82365	1.65879	1.8577	1.41576	7.41181e-07	-1.33154
ZNF296	0.935229	0.815638	0.892912	6.9733	6.08166	5.91778	5.76889e-43	2.83182
NewGene_5375	0	0	0	0.961559	0.878637	1.97159	7.55674e-10	8.1501
PTPN18	1.38589	0.828067	0.459419	7.93177	6.54929	9.56025	1.29432e-45	2.90665
CYGB	44.8119	44.6416	49.7881	23.6083	24.2859	20.7704	2.10647e-18	-1.01404
POU4F2	0	0	0	0.946948	0.433832	0.692457	1.57316e-10	8.36114
EN2	0	0	0.028277	3.46543	2.38116	2.98314	3.35787e-14	8.24297
NewGene_6372	0.435348	0.698049	0.54146	1.63041	1.41729	1.67505	6.08283e-07	1.3869
PPA1	60.2923	59.4515	63.62	157.291	162.391	177.632	1.29602e-51	1.44371
TXNDC9	14.3764	14.2414	13.1496	28.8621	24.7704	30.7188	6.57017e-18	1.01661
LAP3	50.2177	53.79	49.2789	213.089	191.162	225.094	1.64078e-110	2.04275
WNT5B	0.303123	0.400613	0.142817	1.02311	1.05906	0.685946	0.000529464	1.66869
SLC30A1	2.70473	3.1456	2.66328	10.8056	7.54079	12.0285	3.1567e-29	1.83682
GPBAR1	0.10402	0.060093	0.128718	0.684944	0.916592	0.668805	6.77401e-12	3.30047
FAM13A	3.5129	3.39303	3.797	8.05006	6.19301	7.5782	2.99282e-14	1.02926
C16H1orf115	0.356171	0.679686	0.553688	0.144259	0.089578	0.195712	5.00288e-05	-1.85168
NewGene_3097	0.121814	0.212035	0.100349	0.811311	0.986884	0.841696	6.00367e-08	2.45025
TCEA3	1.61513	2.0712	1.87008	0.761964	0.969725	0.588303	0.000144279	-1.25077
LOC103350677	0.595853	0.565586	0.359851	3.05454	1.99517	2.50911	1.6085e-15	2.28614
NOP14	15.6184	14.8561	14.8953	30.7196	30.0976	31.5598	1.12842e-28	1.03036
ATAT1	9.36974	8.54424	10.8478	4.7637	5.05961	3.97206	3.37872e-10	-1.02726
NewGene_6768	3.26135	2.98711	3.63917	1.04765	0.726506	0.618498	7.03616e-11	-2.03196
ZNF316	3.25993	3.3714	2.976	6.93118	6.79787	7.99642	1.46759e-22	1.18215
NFIL3	10.4061	11.5032	9.4158	24.1203	21.9825	20.4554	1.43226e-21	1.09356
RNF115	33.8337	33.3573	32.4073	70.2281	71.23	75.7898	3.19636e-40	1.13139
RNF114	49.8341	56.4121	52.7011	111.043	128.59	111.765	5.8351e-29	1.15117
JAKMIP2	0.283359	0.26508	0.410176	1.75736	1.21047	1.29324	6.23573e-15	2.14459
ARL5B	1.79166	1.29988	2.10999	9.02767	5.68575	9.39781	2.63254e-26	2.21101
PCSK5	1.90325	2.51061	1.9528	0.318129	0.791446	0.498992	3.34916e-09	-1.3151
COLCA2	2.1572	1.75477	1.83474	0.75101	0.687486	0.366713	1.10211e-05	-1.64619
KLF15	1.5075	1.70982	2.05787	4.53871	4.20246	3.49616	1.19744e-07	1.21453
SLC26A7	10.9077	8.25904	10.3587	1.43161	1.57932	1.53161	7.06823e-75	-2.68929
ECHDC2	0.876498	1.12092	1.27225	0.607921	0.464461	0.227863	0.00330889	-1.31728
NKX3-2	0.07176	0	0.075869	1.17041	0.633094	0.823493	2.27013e-12	4.13777
NKX3-1	0.698007	0.605828	0.74821	1.49367	1.27339	1.42068	0.000144632	1.03244
SFRP5	0.671422	1.01426	0.890516	0.221405	0.371928	0.235877	6.88588e-08	-1.60985
SFRP4	0.283349	0.239044	0.453602	4.11302	3.06617	4.31795	2.88588e-37	3.54474
SFRP1	20.0586	22.8506	19.8702	3.01519	3.21225	3.41992	4.91352e-132	-2.69448
SFRP2	229.724	236.137	261.204	99.0063	97.9666	88.8626	1.55597e-40	-1.34234
PCBD1	7.26523	6.05954	5.79749	1.56085	1.9917	1.51291	3.42773e-15	-1.89466
ARAP2	1.1667	1.43773	1.23756	5.48998	3.25517	4.5476	7.8079e-24	1.79241
RBPMS2	1.67397	1.4286	1.67151	0.774044	0.735875	0.557483	3.73142e-05	-1.1881
C9H3orf18	0.862537	0.700023	0.586276	0.194143	0.290769	0.509398	0.00947167	-1.13941
ENHO	11.5627	11.5697	8.55209	2.95892	3.59273	4.21278	2.37845e-14	-1.54313
MOV10	10.6839	11.6898	12.1895	47.8229	50.002	44.8174	2.24519e-89	2.04178
OLR1	0.253728	0.145639	0.187097	3.15552	2.7321	3.53611	3.85989e-30	3.96397
SORL1	3.92864	4.10773	3.86144	1.85374	2.03894	1.89245	1.88715e-19	-1.03391
SLC16A5	0.403214	0.504031	0.557083	3.675	2.79928	3.65695	2.57124e-42	2.74367
NewGene_1778	3.4268	3.03086	4.44483	1.59446	1.1054	1.15811	3.87012e-05	-1.49212
NewGene_1775	1.76586	1.59052	1.47215	0.860802	0.528403	0.847971	7.28176e-07	-1.10074
NewGene_1776	1.12262	0.975753	0.815719	0.500696	0.40679	0.484269	0.000302675	-1.04946
NewGene_3688	2.36225	1.39381	1.40851	4.73428	2.6799	4.152	0.00924655	1.13972
HK2	5.01831	5.22044	4.31934	26.7486	26.1172	30.0676	6.73352e-121	2.51557
SLC15A3	6.90657	7.4758	7.3083	55.4681	44.7282	49.6394	7.06856e-141	2.79099
PEX3	9.94284	10.6789	12.2242	28.3669	26.2165	30.5665	2.05891e-30	1.37742
HBEGF	3.99254	4.14516	4.46001	17.3106	13.3449	15.4611	1.18316e-44	1.87354
PWWP2B	3.34951	3.71415	3.11644	7.86435	7.9368	6.50015	8.62659e-15	1.13727
GLDN	2.36086	2.33055	2.25557	0.924704	0.994052	0.720609	7.25333e-13	-1.38566
MORC3	5.61318	5.1092	6.01187	14.9063	11.264	13.5822	3.66544e-21	1.25672
ESM1	8.54435	7.30702	8.25668	46.4973	37.8209	46.8856	2.00032e-90	2.44661
LOC108176538	8.17744	6.89962	10.822	4.31909	4.85116	2.7556	2.98532e-05	-1.11165
TMEM229B	1.3902	1.64705	1.53543	4.78217	4.75105	5.20468	1.27814e-35	1.69504
LOC100346415	6.74936	6.0551	5.34194	59.3289	60.2234	56.9873	2.18064e-171	3.28506
WIPI1	65.5901	68.3081	86.6944	34.6316	38.833	27.6204	8.78536e-13	-1.1213
LOC100339919	0.312777	0.334789	0.332427	0.089877	0.090384	0.101642	0.000198999	-1.72691
SAMD15	0.634329	0.457255	0.738995	1.62026	1.33211	1.4131	1.21712e-06	1.28674
SAMD14	1.78039	2.31592	2.15023	0.731911	0.586152	0.522513	4.42362e-15	-1.75438
LOC103352315	1.34017	1.31867	1.50206	0.453627	0.613624	0.790019	0.00555336	-1.14952
MTCL1	1.04003	1.05903	1.16994	4.67644	3.67046	4.32414	1.73902e-45	1.95605
AFF3	0.206704	0.19016	0.237772	0.094028	0.071096	0.025103	0.000143726	-1.73596
EPHX2	16.0377	16.1214	17.6957	6.49109	7.12426	5.81334	2.12039e-26	-1.35221
GFAP	0.573643	0.633543	0.662744	0.129152	0.08029	0.211066	7.90975e-07	-2.08212
PLA1A	1.5016	1.98002	1.38222	23.5892	15.7608	22.3912	3.23933e-89	3.66546
PTPRT	0.059075	0.041374	0.0564	0.139766	0.104185	0.131022	0.00162174	1.23949
LOC100342321	1.86624	2.4055	2.10268	190.31	182.101	198.741	0	6.48781
NewGene_3948	1.6497	1.31981	1.00124	0.797952	0.578996	0.62693	0.00677647	-1.18033
NR1H4	0.415855	0.245797	0.157629	0.772847	0.676725	1.02737	0.000501273	1.56067
CLIC5	0	0	0	0.259544	0.201099	0.181239	4.98889e-09	7.74045
SLC38A3	1.69204	1.9091	2.32207	0.901923	0.851734	0.784014	2.19738e-07	-1.21823
DROSHA	13.2298	12.83	16.002	29.7666	30.1088	28.5917	1.24986e-20	1.07479
TMEM144	0.122286	0.154017	0.204229	1.13179	0.51018	1.00554	7.94456e-09	2.37676
TMEM143	3.78515	3.64139	2.94365	1.19308	1.65195	1.0123	1.73064e-10	-1.4104
CDON	1.62127	1.81224	1.49986	0.376234	0.439219	0.357197	4.81036e-31	-1.90789
NewGene_3164	2.9483	3.62656	1.28352	0.839746	0.99619	1.45475	0.00628839	-1.14717
USP18	2.08954	3.26976	3.11121	228.006	219.867	272.98	0	6.41181
USP15	9.66093	7.69995	8.89205	23.8608	16.2063	21.7747	2.95145e-16	1.23568
USP13	3.31056	3.27319	3.03854	1.40327	1.38582	1.38499	2.42829e-24	-1.19939
ARHGEF10	7.976	10.5089	8.1505	3.99224	3.65629	5.38196	2.98369e-07	-1.0244
L3HYPDH	3.29323	3.37794	3.68894	1.08772	1.20505	1.39621	2.20501e-10	-1.4843
IL1A	1.7403	1.99088	2.93026	190.408	103.393	173.008	5.06923e-71	6.13026
IL1B	0.14609	0.125714	0.16256	3.08118	2.3337	5.18245	7.50014e-23	4.49643
IL15	1.14388	1.23033	1.59434	4.53011	4.50465	5.25098	5.83132e-22	1.78832
IL18	21.8963	20.4764	25.8759	54.1049	49.773	49.5543	2.41978e-21	1.16707
LOC103349175	1.19292	0.705097	0.813116	0.318484	0.453771	0.406216	0.00299056	-1.16137
TM4SF19	1.00539	0.804903	0.329731	0.31609	0.210941	0.395411	0.00847401	-1.19799
C1H11orf74	25.8103	28.723	27.5358	9.71301	12.9327	10.7827	5.74152e-20	-1.28492
C1H11orf70	0.862548	1.30483	0.878722	0.484522	0.405598	0.432467	0.00396755	-1.18616
SERPINE1	96.6658	114.954	95.7068	361.625	352.999	360.455	6.35382e-87	1.81341
N4BP3	1.28041	1.59792	1.46212	3.84974	2.94295	3.75158	1.02066e-11	1.23473
PTHLH	0.24793	0.260513	0.355958	11.1047	9.19832	10.5717	2.56614e-59	5.08277
NINJ1	16.3853	18.0401	16.9366	34.9249	37.5183	33.7245	1.02574e-20	1.05313
HSD11B2	0.775994	1.49182	1.52673	0.069782	0.115621	0.103579	2.8784e-12	-3.65215
GRK5	4.64536	5.33308	5.30983	2.5966	2.47875	2.51009	1.81658e-16	-1.00473
ZNF641	0.241609	0.200615	0.11947	0.32185	0.272197	0.487465	0.00293335	1.05573
ZNF397	3.86072	3.79277	4.5156	10.2216	6.94396	8.44086	7.7309e-12	1.07434
ALOX5AP	12.4142	12.2654	15.4475	5.08495	8.63438	5.12129	2.41845e-06	-1.08177
RNF19B	18.7804	22.4045	19.1386	74.7456	63.6515	70.6796	5.00046e-67	1.79833
NewGene_1059	0.441108	0.602382	0.39159	0.187737	0.192267	0.293599	0.00639351	-1.0205
LOC100357816	2.84682	2.33511	1.81201	6.37213	3.79529	5.27604	0.000376867	1.13586
NewGene_4108	1.11687	1.21089	0.591658	0.206285	0.40008	0.324529	0.00035794	-1.6291
GABRG1	0.241939	0.284985	0.195217	0.06302	0.015178	0.030689	2.14361e-08	-2.66287
DNAJC12	7.77454	8.24872	9.1439	3.30091	2.61919	2.60324	7.90809e-21	-1.55745
LOC103345551	1.16577	1.15973	0.71069	0.241217	0.284232	0.319469	3.72663e-07	-1.81272
BMP6	1.34743	1.68651	1.66874	0.54785	0.595741	0.63653	9.06597e-08	-1.39263
ABLIM1	3.01944	3.15445	2.79789	8.75095	5.33741	6.90618	2.12642e-14	1.21988
NewGene_382	3.59221	2.88484	2.86748	0.412684	0.798838	0.437339	3.74096e-12	-2.27267
FGL2	1.70814	1.84192	2.34483	5.25771	3.94036	4.91938	7.92177e-13	1.2615
LOC100328613	0.060314	0.228441	0.231688	0.596834	0.451583	0.539898	0.00174166	1.58682
ACAD11	22.9939	25.5648	26.5896	11.2586	9.42651	10.8994	3.78529e-29	-1.24629
IGSF6	0.080334	0.160346	0.074188	4.43036	2.81254	3.36133	4.17877e-44	5.00668
CD274	4.70369	5.09465	3.50967	86.8436	66.5632	94.8875	7.06742e-210	4.31996
EPOR	1.6173	1.75596	2.38868	0.787841	0.485771	0.790871	2.2809e-06	-1.47448
NR4A1	1.36345	1.34221	1.29519	3.95118	2.70687	4.26838	3.84096e-12	1.4534
NR4A3	0.431433	0.41836	0.451485	3.62682	2.92408	3.22789	1.17405e-68	2.8469
NR4A2	2.47715	2.52819	2.68758	6.42711	6.32391	6.60358	7.85758e-27	1.32032
NewGene_1441	1.66949	2.0757	1.6716	0.565369	0.635875	0.963651	0.00347264	-1.24933
GCA	2.10254	4.4225	2.36726	1.44129	0.832475	1.54165	0.00126566	-1.19688
GNAL	1.69428	1.96731	2.01858	0.872221	0.949818	0.948325	4.3246e-09	-1.02184
GNAZ	3.63356	4.0004	3.81274	1.72063	1.53468	1.33655	3.48056e-16	-1.31146
HADH	58.3448	70.3657	53.4927	21.7095	28.0406	23.5717	4.09647e-22	-1.30269
NEURL1B	2.6765	3.81251	3.0931	1.12966	0.748415	0.736745	4.87787e-15	-1.86266
PRMT6	8.9124	9.05977	8.58283	17.8124	19.675	20.1193	4.93365e-27	1.12236
EFNA3	1.09646	1.59106	1.2612	0.346632	0.547789	0.609617	0.000143332	-1.36869
RBM43	3.17948	3.7272	3.95708	11.2946	9.90411	11.3068	4.12612e-31	1.58465
BMPER	3.61218	4.15354	3.40562	1.52307	1.47746	1.64773	6.89564e-17	-1.25811
NewGene_637	0.997657	1.22754	0.959608	0.377529	0.370402	0.287787	2.09533e-07	-1.59492
LOC100347451	0.644118	0.572471	0.417689	1.51733	1.11577	1.60789	8.63423e-08	1.37247
CCDC148	0.077747	0.071517	0.1218	2.75199	1.98922	2.17799	3.57929e-32	4.62118
CCDC141	0.032612	0.123766	0.110336	0.472358	0.407028	0.414232	1.705e-08	2.23002
SAMD9L	8.30863	6.80773	10.283	124.125	79.1478	109.432	4.90411e-97	3.62032
MAST1	0.393225	0.532753	0.696615	0.086164	0.097139	0.064154	4.17345e-11	-2.63254
UBD	0	0	0	1.82441	1.148	2.2535	7.24237e-11	8.45547
DAPK2	0.880622	0.764814	1.18778	0.336164	0.307457	0.281653	8.97763e-05	-1.47967
LIF	11.0954	12.4829	8.11564	39.4345	35.1318	43.1544	3.49481e-37	1.89545
DPP6	0	0	0	0.270978	0.238556	0.380328	2.00545e-10	8.26552
PLK2	7.2237	8.26574	7.06529	18.2516	15.4772	19.5391	1.64608e-24	1.24482
PLK3	6.37452	6.87049	7.2035	38.0047	34.7503	38.7868	1.89238e-123	2.45047
KCNJ8	2.17305	2.75806	2.54197	0.674319	0.733371	0.872676	1.61763e-13	-1.71454
KCNJ6	0.119007	0.167571	0.231919	0.034613	0.0195	0.023377	2.02034e-07	-2.70459
LOC103350534	1.90244	2.17735	1.4248	0.693263	0.556152	0.515818	2.5612e-12	-1.6342
NPR3	1.34405	1.33726	1.21672	4.76183	3.47164	4.39657	1.81456e-23	1.70601
GRINA	34.8061	32.6986	36.263	153.453	151.747	145.946	1.2393e-116	2.12445
ZC4H2	6.0774	5.20834	5.71705	2.22027	2.5978	2.20556	5.83542e-16	-1.25763
PRELP	39.8927	40.0674	49.2106	13.8781	18.9433	13.794	6.56385e-22	-1.46467
LOC100349085	21.6152	27.0175	17.8194	339.138	285.591	345.296	2.36751e-179	3.87421
RALGAPA2	0.896722	1.01617	0.978813	0.33131	0.313006	0.413919	2.18254e-12	-1.44386
ADAM23	10.7088	12.8281	11.8021	5.24396	5.70465	5.67839	1.96097e-24	-1.08636
ACKR3	6.04386	6.39655	5.32592	14.4916	12.787	12.6484	1.88386e-21	1.1738
ACKR1	10.1379	9.81968	10.3636	4.50618	6.05331	4.19184	1.1651e-11	-1.03207
EIF5	74.8426	78.1583	71.2776	155.052	142.447	179.687	6.40311e-26	1.09432
LOC100343425	2.03494	2.70119	1.92072	5.8105	4.87884	4.75346	1.07881e-10	1.21519
ATP7B	3.00931	3.66473	3.26475	1.00948	1.08901	1.01855	3.20496e-33	-1.66911
CYTB	2814.34	2221.61	4220.8	588.5	716.069	539.69	3.88286e-12	-2.32672
SRPK3	0.708335	0.653982	0.667039	0.229241	0.257477	0.260962	0.000651112	-1.42132
NAT1	4.73834	4.53516	5.20078	21.2259	17.0883	23.2971	1.0369e-44	2.08818
ZNF483	0.256823	0.294363	0.292889	0.094228	0.139051	0.127515	0.00109398	-1.20634
EIF2AK2	6.2896	5.01059	7.0568	42.033	30.9206	34.2463	4.0675e-60	2.54631
PDGFD	74.525	76.4408	83.4769	29.3984	28.1241	27.3664	1.48451e-54	-1.46914
PLA2G4C	0.589687	0.440555	0.418628	0.274116	0.272866	0.142842	0.00473509	-1.05464
SRGN	0.900799	0.65065	0.57258	3.3859	2.6102	3.77114	1.26849e-15	2.25578
TMEM132B	0.040828	0.074699	0.01832	0.155978	0.117335	0.122171	0.00309626	1.52481
REL	0.579603	0.597373	0.710276	2.83707	1.44281	2.42815	9.97594e-14	1.82855
RET	0.056183	0.138684	0.13585	0.390643	0.39631	0.248192	0.000466508	1.59987
METTL1	2.43825	2.00887	2.32988	6.24097	6.61299	6.54292	1.39014e-20	1.50644
NewGene_1706	1.03627	1.31191	0.860375	0.244632	0.631156	0.395489	0.00123022	-1.29702
TMEM200A	0.029489	0.027052	0.070141	0.479863	0.376011	0.397615	3.74436e-09	3.14897
CASP10	13.1338	13.2309	11.5086	29.103	24.5709	28.7606	2.63562e-29	1.14824
NewGene_2050	0.227117	0.246271	0.139515	1.31906	0.816889	1.27523	3.50373e-18	2.32111
FREM1	1.25158	1.48297	1.80486	0.511574	0.581537	0.765066	1.69431e-10	-1.12529
BCAM	5.41131	5.49508	4.45976	1.83219	1.7368	2.10836	4.06968e-14	-1.42697
ATAD1	17.6888	19.896	17.3583	63.1676	53.0246	70.5359	9.01141e-51	1.77079
KTI12	4.74533	4.47449	3.41002	8.3564	9.73255	10.3718	4.05921e-13	1.17773
NewGene_3863	1.94113	1.49323	1.57333	0.686392	0.746377	0.684713	0.000989266	-1.19163
TRAPPC3L	1.88965	1.72465	2.49113	0.52253	0.53554	0.494871	1.71444e-09	-1.96
SYNGAP1	2.33011	2.33894	2.56199	1.26092	1.00083	0.680415	5.17528e-10	-1.27988
LTBP1	84.1721	91.8438	81.4832	32.3533	37.3038	36.978	4.99302e-37	-1.25831
VAMP2	35.1069	38.4391	41.1185	18.6409	20.374	16.6934	7.8313e-18	-1.03576
SHISA2	0.200803	0.235251	0.13421	0.371459	0.313719	0.562528	0.00874305	1.12058
WDR36	7.59979	7.99947	7.1563	15.7864	14.3066	17.552	1.3171e-23	1.07077
NewGene_3042	0.702751	0.743025	1.19164	0.190484	0.112332	0.218729	5.6426e-08	-2.29619
VGF	0.381433	0.267554	0.256543	0.990435	1.10452	1.36771	8.4776e-05	1.90266
NRSN2	1.38974	1.03788	0.934575	0.586332	0.372094	0.21512	0.000199975	-1.50765
CHRNE	5.81817	7.25609	5.11652	1.56792	2.00803	2.20403	1.12824e-16	-1.62394
MAD2L1BP	6.14351	6.10293	5.15828	12.3695	13.3566	12.8576	7.05877e-17	1.15354
ISOC1	10.2853	12.5911	8.87924	22.6954	22.2873	23.829	2.767e-17	1.12253
PRRT2	5.23796	5.25639	7.83655	1.29638	1.66487	1.56618	8.36892e-17	-2.00598
THSD1	4.46518	4.63161	5.27058	2.16942	2.22216	1.87454	7.96413e-17	-1.19713
LOC100339821	0.891593	0.932088	0.699899	23.6712	18.0975	17.2882	4.46586e-103	4.52386
BBS7	5.60991	5.17106	4.27488	2.20134	1.61405	1.77585	6.78238e-16	-1.39102
PLXNC1	0.122506	0.120729	0.129426	0.36204	0.270903	0.385309	6.53085e-05	1.4283
NewGene_3538	1.18666	1.38504	1.15564	0.510102	0.494524	0.47801	9.14341e-05	-1.30954
LOC100343655	2.45066	1.03668	0.90441	3.55003	3.06617	2.29264	0.00678768	1.02064
LIMCH1	5.88925	5.5292	6.43962	1.60962	1.56323	1.89274	2.28555e-50	-1.85209
ERAP1	4.49315	3.98174	4.04099	29.8162	22.9174	26.3285	2.0341e-107	2.6581
NIP7	11.5887	12.9998	10.434	22.6482	24.9596	30.1865	6.00546e-16	1.1567
PAMR1	2.66641	3.11207	2.2275	6.34257	5.27107	5.74639	4.50723e-13	1.11841
ACOT13	21.4641	16.1624	24.1352	8.96737	10.9749	6.78224	4.46729e-08	-1.2027
PDK2	8.07254	8.97992	8.83946	3.28711	3.55508	3.33604	6.41039e-23	-1.34048
NPFF	1.90857	1.94671	1.57136	0.537308	0.626269	1.11223	0.000218132	-1.2402
NewGene_856	3.65487	3.61315	4.62849	21.624	18.0647	23.869	1.476e-57	2.41806
ZC3H12C	3.02125	3.06758	3.46432	10.9565	7.51612	9.76442	9.12317e-27	1.56518
ZC3H12B	0.567181	0.503979	0.590777	0.224205	0.136401	0.188448	2.33804e-08	-1.58746
ZC3H12A	20.0262	22.5328	20.3768	57.4073	57.6175	53.9926	1.99402e-55	1.43134
PLS1	1.28316	0.911683	1.5052	0.398615	0.575945	0.592398	1.19429e-05	-1.23102
KBTBD8	0.520952	0.528889	0.44335	1.18736	0.756501	1.24375	1.2979e-05	1.0961
MYCBPAP	1.66935	1.79041	1.59	0.598304	0.358771	0.481836	1.91617e-14	-1.80033
LOC100349005	11.9695	10.8588	15.6265	771.191	581.197	612.963	0	5.67585
CLEC1A	0.229674	0.354663	0.513356	1.2995	0.994829	1.12392	1.32523e-05	1.62875
NMRK1	7.02601	6.97796	8.35247	2.07575	1.69482	1.82506	7.74026e-31	-1.98962
LMOD1	3.82595	3.64534	4.12612	0.771423	0.896562	0.639951	2.28619e-33	-2.31382
MB21D1	0.920515	0.874643	0.954654	13.2177	12.3981	14.1839	1.59978e-152	3.85296
LOC100346209	0.202315	0.458567	0.434014	31.6545	28.4731	31.1809	4.03403e-206	6.35993
CLGN	1.02072	0.919862	0.966146	0.244387	0.137893	0.205413	3.64907e-15	-2.25639
NewGene_1325	0.211968	0.279078	0.423116	1.06156	0.705461	0.760625	0.000593145	1.45426
SLC26A2	3.49872	3.50891	3.48319	1.62741	1.31578	1.7043	1.81136e-18	-1.2415
TMEM234	12.8253	12.8114	13.1878	5.40537	6.36047	4.22215	1.01743e-12	-1.27086
MPV17L	0.282933	0.122255	0.185538	0.963924	0.523843	0.686291	1.90296e-05	1.86927
NewGene_2692	16.6121	20.6939	11.245	47.1932	37.9201	60.4238	5.92326e-14	1.5888
MAT2B	22.7668	23.243	21.6121	80.3842	72.059	89.6182	3.54832e-70	1.8452
ISG20	0.049665	0	0	0.925415	0.828272	0.709051	6.69805e-11	5.52019
RNFT2	1.76784	1.95691	1.25707	0.485408	0.765049	0.465405	1.79205e-09	-1.52055
STK32B	0.270887	0.244576	0.150035	0.608546	0.545662	0.569613	0.000583892	1.28542
RAB3D	23.3573	24.8954	23.1611	9.35228	10.9395	8.36224	1.05509e-26	-1.30988
LOC103346402	0.453378	0.213808	0.398966	1.4481	1.75905	1.18214	4.71374e-05	1.99869
FBXO33	5.84985	6.67257	4.99838	12.9414	11.3768	14.9093	5.63481e-17	1.16445
FBXO32	17.1061	19.3607	15.4412	8.52276	7.76259	8.50456	1.78146e-23	-1.05988
ARRDC4	54.7349	53.6624	53.9165	21.3571	16.3458	18.9281	5.3337e-44	-1.51537
SAMD9	7.896	5.58608	9.47309	58.7959	35.843	48.5696	1.2125e-17	2.639
SAMD5	0.124869	0.078502	0.05353	0.527437	0.450349	0.75926	7.18484e-09	2.71463
PGM2L1	0.60546	0.728286	0.530436	2.11071	1.58694	2.47882	5.45945e-14	1.72445
REEP2	4.95829	5.01921	5.08271	1.43772	2.11682	1.58967	1.16641e-15	-1.53743
RNF224	0.428945	0.154355	0.159866	0.71189	0.658169	1.15916	0.000901982	1.72336
JAK2	7.19254	6.70951	7.35928	33.4525	21.8327	29.6454	2.42028e-43	1.99944
AGRN	2.52137	2.51719	2.77542	6.57715	8.01206	6.68021	4.28743e-08	1.44194
ZC3HAV1	4.35469	4.83021	5.87595	21.7884	22.0566	22.719	1.94513e-64	2.14801
RRS1	12.0194	8.57257	10.335	22.6114	24.1692	22.4838	2.53285e-16	1.16729
NewGene_521	1.74897	2.04098	1.99716	0.337812	0.296395	0.37979	2.63914e-27	-2.59343
LOC103347593	4.4295	3.39025	4.86255	20.9998	20.3074	17.7158	2.92568e-24	2.2164
CPE	2.71809	3.19878	2.94363	8.12147	6.87697	8.12441	1.24787e-21	1.38535
LOC100341926	0.450518	0.493762	0.263521	1.42235	1.05056	1.43563	2.43186e-11	1.69087
GSC	0.445198	0.444771	0.514663	1.7034	1.59273	1.49433	6.56093e-10	1.76495
MYO1B	14.6944	13.2423	13.95	33.5692	28.8979	34.199	6.13268e-32	1.22191
LOC103347592	1.58684	1.51329	1.74083	0.870807	0.577083	0.414713	0.00121858	-1.33792
SLAMF1	0.115943	0.241946	0.087541	0.895165	0.680039	0.981988	1.08957e-08	2.47536
SLAMF8	0.143362	0.224605	0.30415	0.715654	0.704883	0.586673	0.000612096	1.53583
NewGene_2520	1.01639	1.02557	0.855484	0.353345	0.113546	0.207808	6.58375e-05	-2.06751
TMEM38A	9.30348	11.9436	8.86942	2.80876	3.47407	2.41201	2.58074e-16	-1.77625
ARMCX2	14.5069	16.1882	12.9815	3.94884	3.96557	4.21697	5.5411e-56	-1.84633
ARMCX3	20.999	22.4943	18.8334	10.8043	8.44074	11.3486	3.37736e-15	-1.02108
ARMCX4	3.94483	4.12699	3.30482	1.70116	1.40737	1.57762	2.5579e-22	-1.27393
LANCL3	0.11669	0.099846	0.094494	0.428459	0.268319	0.463937	1.05313e-05	1.87039
NewGene_6282	1.11411	1.21886	0.878109	0.379143	0.437927	0.405965	4.1507e-13	-1.39091
ZFPM2	0.062223	0.089114	0.120965	0.5476	0.346798	0.500645	4.40952e-09	2.30325
PHLDA1	14.344	14.2503	13.8179	29.8687	25.3961	35.6191	9.98306e-19	1.10341
MYBPC1	1.79762	1.64735	1.64272	8.85987	7.9114	9.03828	4.72322e-78	2.34486
IRF8	0.566071	0.445445	0.279487	9.60776	8.23583	10.561	1.70133e-103	4.43888
MAB21L2	1.29673	0.909514	0.929032	0.150219	0.277699	0.129795	3.29406e-11	-2.44344
IRF1	19.1707	20.558	16.0091	136.672	112.098	131.711	3.28287e-126	2.78231
KLHL32	0	0.018565	0.015863	0.299171	0.294537	0.352495	1.84158e-08	4.57456
KLHL31	0.334164	0.243617	0.311578	0.029045	0.094314	0.124132	0.000101152	-1.81347
GSAP	0.634153	0.73405	0.479621	2.25296	1.57701	2.21775	9.7046e-14	1.71279
FAM131A	2.52533	3.50079	2.01428	1.37128	1.24715	1.06949	3.04541e-07	-1.11522
ND4L	4743.99	3608.39	8382.06	1824.02	2088.88	1698.58	0.000247811	-1.57786
RCL1	7.78696	7.79068	7.76078	18.8138	18.9865	19.8029	2.33274e-35	1.30729
LDHD	3.51245	4.46685	3.49059	1.14435	1.30818	1.07398	7.73743e-23	-1.71627
ARHGAP26	0.144043	0.175811	0.240264	0.455262	0.283082	0.40727	0.000879042	1.02821
LOC100346285	0.101962	0.055914	0	46.5634	31.2888	52.3375	9.16686e-58	9.33292
NDUFA4L2	24.9137	19.4536	26.1308	4.13451	10.3653	3.69643	0.000343131	-1.94143
ABCG4	1.52657	1.58899	1.60499	0.47619	0.428318	0.314109	1.44506e-18	-1.94019
FAM188B	3.99058	3.48691	3.93004	1.73352	2.22267	1.48051	2.70288e-08	-1.05847
FOXF1	1.08341	0.8191	1.24199	4.1274	3.43195	3.74471	2.43161e-21	1.84735
NMI	9.75345	9.51294	8.81991	47.023	41.2105	55.582	2.40504e-83	2.42527
NDRG2	7.80945	9.46337	7.51945	3.43029	3.05803	2.72872	7.25693e-20	-1.4193
F3	5.69425	7.1408	5.43292	20.8404	17.2363	20.8424	8.05098e-35	1.69398
NewGene_1835	1.22918	0.996816	1.33233	0.294576	0.541195	0.224209	1.57957e-05	-1.80587
TSPOAP1	0.301171	0.257702	0.189317	0.02352	0.046864	0.004178	5.67912e-10	-3.15988
ST6GALNAC3	1.73766	1.3981	1.60405	0.776856	0.706426	0.878532	6.86757e-06	-1.02412
LY86	0	0	0	3.34054	2.57823	4.26735	3.05714e-13	9.23282
SNED1	5.08374	4.88081	5.36778	1.41187	1.40907	0.985177	1.73039e-36	-2.00178
NewGene_1169	1.08758	0.948612	0.959182	0.351238	0.337109	0.282701	2.97296e-06	-1.56546
NewGene_3993	2.50488	2.9247	1.56099	0.866571	0.829364	0.985448	0.000376146	-1.34141
NIM1K	1.18542	1.27252	1.06424	3.56173	2.70119	3.23733	3.25129e-13	1.43494
ZFAND4	1.84798	1.90055	1.30605	0.727686	0.593972	0.618637	3.55577e-09	-1.42227
NXPH3	1.06559	1.09362	1.39453	2.72834	2.09703	2.27426	6.09724e-05	1.00014
LOC100355380	5.85398	7.9052	6.7549	30.4719	32.515	39.0867	3.69023e-62	2.32044
KIAA0368	8.96736	9.71021	10.9646	20.5651	18.3281	22.9063	9.72584e-25	1.0802
BVES	0.041847	0.094745	0.092939	1.12988	0.921468	1.34901	1.08961e-31	3.84536
PCDH1	0.063389	0.115233	0.059568	0.503964	0.605294	0.37456	1.38084e-13	2.62465
NewGene_5676	0.247617	0.174209	0.294136	1.15605	0.926931	0.95516	2.78946e-09	2.04794
PYCR1	3.6299	3.98348	4.40878	1.58271	2.0046	1.45011	8.2722e-09	-1.24216
GPR85	0.542911	0.740319	0.543695	1.22782	1.03509	1.56505	3.61198e-07	1.06988
ORAOV1	7.40222	8.16698	5.18193	12.9743	13.2205	18.0104	1.89819e-08	1.09604
C7H7orf49	3.50625	4.03943	2.77533	1.76398	1.34679	1.46514	1.32573e-08	-1.16184
P2RX5	0.935664	0.919199	0.767083	0.313252	0.453535	0.39587	0.000768652	-1.15343
FAM129A	0.319913	0.456246	0.472903	3.68165	3.50245	2.82797	5.37524e-39	3.00103
LOC100346985	0.580925	0.623395	0.78607	49.4376	39.7389	42.8425	0	5.99399
NewGene_237	0.382776	0.359456	0.443933	0.171937	0.032741	0.120438	0.000436105	-1.83527
BRIX1	32.0511	26.9662	38.5137	83.5112	84.1041	81.8224	8.86903e-23	1.35716
LY6G6C	1.39382	0.902013	1.30371	2.47716	2.98019	1.99115	0.00126853	1.05044
STAC3	0.917585	0.939802	0.835033	0.300813	0.190878	0.329184	4.35458e-05	-1.68425
PDE8B	0.063198	0.069613	0	2.31189	1.52786	2.46751	1.73224e-14	5.37862
PFN2	44.5067	52.4132	47.6456	22.4114	22.8005	22.0423	6.52409e-29	-1.09725
PDE3B	3.16771	3.28901	3.52586	1.35287	1.05719	1.7455	1.8214e-12	-1.25858
LOC100356313	0.369219	0.236331	0.192763	0.164702	0.0798	0.104959	0.00442843	-1.1764
PCP4L1	0.873998	1.31945	1.16893	0.101565	0.15076	0.073946	9.29951e-11	-3.19289
NewGene_2799	1.21043	1.08938	1.07906	0.437531	0.29823	0.112134	0.000921983	-1.60597
IL18BP	13.3502	16.4303	13.6419	207.416	178.514	192.115	3.35822e-267	3.72131
MUC13	0.318837	0.228338	0.275495	0.88881	0.817651	0.715761	5.84144e-06	1.5202
MUC15	0	0.040927	0.157747	4.92533	2.93716	4.78998	1.40834e-06	5.85862
CRISPLD2	58.3986	53.2568	46.1355	115.626	109.593	104.975	7.18825e-23	1.07122
LOC100355462	2.00957	1.56273	0.930826	3.92453	3.66385	3.2275	0.000196787	1.2562
NewGene_4133	0.407689	0.608429	0.466933	0.180796	0.164023	0.220429	0.000192923	-1.35253
BCL2L11	5.02942	5.60696	4.98532	11.3293	10.685	11.3978	4.93841e-28	1.10181
LOC103347518	3.10026	3.30221	2.31215	1.31785	1.42971	1.30669	1.96737e-09	-1.09171
KIAA1755	1.21808	1.50152	1.41006	0.247438	0.356151	0.286132	2.45591e-25	-2.19779
GXYLT2	9.31663	8.27218	9.04233	2.41316	2.28944	2.67165	4.74671e-35	-1.84231
HMCN1	4.82402	5.19315	4.20879	1.82462	1.5003	1.56166	5.33992e-40	-1.52491
HCAR2	0.216728	0.122716	0.160229	2.41058	1.80465	2.98569	3.79083e-27	3.76652
POU3F4	1.67847	1.75751	1.57614	0.573658	0.365927	0.491693	1.15481e-16	-1.79099
PNP	37.4145	41.5446	34.5791	123.403	121.769	138.392	4.44227e-69	1.7625
STAP1	0.46436	0.205901	0.332748	1.01931	0.730355	1.28716	0.000592295	1.57277
RTKN2	0.880114	1.02672	0.338565	0.404623	0.251564	0.125742	4.10667e-05	-1.49405
S1PR1	5.87924	6.6634	7.09825	38.2197	31.7172	35.3664	4.20965e-113	2.46347
CPXM2	6.52932	7.38261	6.48413	1.04288	1.4711	1.03486	1.47707e-53	-2.50669
CPXM1	12.6527	13.6955	12.4687	5.42607	5.04743	4.04803	1.06084e-25	-1.41129
HVCN1	2.84829	2.93512	2.71483	1.08288	0.91761	0.716706	5.9401e-11	-1.62118
MFAP5	16.7877	18.7131	16.8124	8.89894	7.89952	8.9774	5.70614e-22	-1.01563
L1CAM	0.24704	0.220212	0.187622	0.827516	0.564337	0.622298	1.23391e-08	1.60988
LOC100353852	10.87	11.6239	10.5674	3.61819	2.70921	3.05907	5.10255e-48	-1.81116
LOC100008716	468.95	559.59	363.407	2719.6	2224.43	3070.61	5.01341e-64	2.5331
PES1	23.875	23.5057	23.826	45.2317	54.1686	47.3706	2.39613e-22	1.04957
NewGene_5404	1.41298	1.65817	1.30786	0.545015	0.540351	1.00401	0.00135949	-1.06101
DAPP1	0.123928	0.230826	0.094596	2.56812	3.26446	3.1532	4.52217e-32	4.23313
NewGene_2182	0.311874	0.43783	0.33404	1.74505	0.700743	1.51252	3.94024e-06	1.85632
PGAP1	0.92396	0.647331	1.09087	0.502132	0.394888	0.420939	0.00177123	-1.00772
NewGene_4755	1.09336	1.20708	1.38751	0.024477	0.094491	0.153626	2.83454e-15	-3.56677
NewGene_5188	1.57585	1.63146	1.68063	0.578795	0.591388	0.523414	1.33458e-06	-1.51447
MALL	0.522798	0.590484	0.320241	0.997368	0.792778	1.45501	0.00207354	1.18695
CCDC113	2.17436	1.78752	2.46205	0.291997	0.782662	0.488056	9.9944e-05	-1.34481
LOC100346467	0.647767	1.02958	0.822342	43.0392	33.0974	40.0481	3.3688e-245	5.50214
CHI3L1	241.592	263.117	217.316	122.846	109.584	103.643	5.1839e-26	-1.09664
DUOX2	0.122617	0.174152	0.131846	1.69376	1.0473	1.36525	3.4006e-35	3.24924
DUOX1	2.04871	1.70692	2.03655	4.21418	4.04108	3.8907	1.08457e-16	1.11532
WBP1	20.4378	23.2534	23.7307	9.71591	12.7386	8.58664	7.73132e-14	-1.17175
DDX52	12.8523	12.111	13.5438	36.9082	34.1055	38.8171	3.0819e-50	1.51551
ACTG2	73.0768	85.4588	75.2545	27.8103	30.7308	32.3796	1.45386e-37	-1.35526
DDX58	24.2135	25.5826	38.58	599.184	550.771	585.918	6.4977e-162	4.2968
IFIH1	4.77109	3.94353	4.49813	76.3587	51.51	73.6487	4.40555e-156	3.93177
GLRB	4.5247	5.56877	4.41562	1.82974	1.74762	1.78867	3.65377e-23	-1.3226
NewGene_2349	0.994913	1.44256	0.854696	0.221764	0.552099	0.298262	0.00227487	-1.39063
VPS37C	3.74208	3.87385	4.23039	9.52389	8.43209	9.23564	1.90127e-22	1.20565
TRABD2B	1.79795	2.06808	1.83985	0.478379	0.340685	0.578831	8.93607e-23	-2.01621
RPF1	48.5353	47.6526	61.4752	118.083	122.617	119.36	5.89837e-22	1.19465
AXIN2	0.985964	1.00889	0.60881	1.98768	2.05985	2.2825	2.41631e-09	1.28201
NewGene_1743	0.080629	0.235828	0.115246	2.90062	2.37972	3.0108	1.45905e-45	4.13918
PAQR6	10.5296	11.5166	10.0183	4.39286	4.50533	4.02824	3.51217e-31	-1.30288
PAQR3	11.0962	12.858	11.7194	33.3373	31.1121	35.8942	1.24096e-50	1.49682
PAQR8	0.807982	0.942658	0.847613	1.84894	1.46375	1.95882	6.54818e-08	1.02102
GCH1	2.15414	3.07473	1.67676	14.2413	11.7922	12.6942	3.6023e-35	2.48803
SNAP23	32.8875	31.3207	34.6713	115.746	103.917	107.971	1.94096e-82	1.74415
NRG4	2.1692	2.12244	2.79154	0.702024	0.941406	0.662304	9.03428e-10	-1.60882
NRG1	0.582301	0.726352	0.743562	5.5438	4.26284	5.22284	8.85267e-90	2.96463
NewGene_5399	0.890915	1.30161	0.755409	0.4127	0.347421	0.393187	2.0357e-05	-1.33574
SMOX	6.28773	7.25007	6.43475	17.8529	16.9352	20.2273	3.08613e-35	1.48905
C2H2orf16	0.025025	0.040195	0.023798	0.219855	0.106207	0.163034	7.83918e-07	2.41085
NPY1R	0.183734	0.454686	0.070032	2.15595	1.45373	2.10544	1.12722e-13	2.91785
RASEF	0.052745	0.046881	0	0.299762	0.227584	0.312731	5.08971e-07	3.01847
COCH	69.9232	86.5003	69.3886	22.9391	21.0292	20.4605	1.22962e-60	-1.802
FRMPD3	0.291584	0.277653	0.23289	0.107964	0.149541	0.104689	0.00239399	-1.11114
NHSL2	0.967983	0.863333	1.11088	0.471516	0.407342	0.454943	3.48399e-08	-1.13056
SLC4A11	1.25967	1.0992	1.51853	3.01478	2.54117	2.76304	1.84732e-09	1.09924
GNAI2	190.205	183.937	213.123	92.4012	107.894	80.0299	6.38393e-16	-1.06168
NUB1	31.9536	27.7572	36.4492	161.622	144.701	157.687	7.51834e-80	2.27274
FMOD	14.9977	16.755	18.7357	6.7736	7.94482	5.97726	1.38647e-18	-1.29599
KRT17	5.88974	5.95909	5.19576	18.5989	24.2148	22.1836	6.77116e-43	1.93563
DRC1	0.520779	0.590005	0.320892	1.09182	1.22616	0.884393	0.000326024	1.15108
GRIPAP1	8.52769	8.74168	8.67783	23.5144	21.8526	21.2967	4.18634e-45	1.36597
DSC3	0.214101	0.322642	0.099672	0.688657	0.499145	0.642978	0.000278665	1.5086
NewGene_5029	0.825671	1.45625	1.18491	0.554417	0.57899	0.25812	1.74753e-05	-1.54095
MSTN	2.04248	1.85211	2.13834	1.03378	1.03755	0.670881	0.000531979	-1.12223
NewGene_6837	0.260517	0.15182	0.197884	1.09158	0.963591	1.03205	2.10964e-11	2.34946
NewGene_6832	11.7148	14.2482	8.56868	26.8038	24.875	29.291	3.66988e-11	1.23472
LOC103347018	0.791005	0.412276	0.891645	2.07961	1.17176	1.54606	0.000189283	1.18363
SPEG	0.36273	0.45151	0.269936	0.085961	0.083142	0.057383	2.00168e-12	-2.2473
CD226	0.096903	0.056981	0.047045	0.595568	0.438749	0.647346	2.18611e-11	3.00348
BCAT1	0.044457	0.173378	0.130385	2.35098	1.47223	2.40144	4.37184e-37	4.13019
DNM1	7.51876	7.59339	7.68178	3.835	3.62571	3.05904	2.31324e-14	-1.10716
ADCK3	11.9204	13.3509	11.1794	2.33853	2.15354	2.14072	6.35382e-87	-2.45542
ADCK2	2.44976	2.473	2.0189	1.09331	1.24085	1.03276	2.82478e-07	-1.00736
GPR155	3.3162	2.78367	3.22842	7.63631	5.75037	7.54695	1.73834e-15	1.16484
PLXND1	7.86653	8.54556	8.83556	19.8025	19.0348	18.9792	8.11698e-37	1.20022
TNFSF8	0.378047	0.503192	0.637705	0.248287	0.219135	0.195983	0.0040383	-1.18153
PTGES	44.7277	42.2093	47.8673	150.759	159.71	139.429	1.10148e-59	1.74339
SYNGR1	5.21412	6.00244	4.17327	2.23605	2.60781	2.33288	2.99115e-11	-1.08915
NewGene_4272	0.787624	0.714998	0.67455	0.248616	0.208492	0.338803	1.68241e-06	-1.41814
CAMK1D	0.11404	0.030639	0.144657	1.26141	0.741624	0.983677	5.60154e-16	3.34012
PCMTD1	12.1799	11.94	14.8099	4.4649	3.77439	3.78989	4.85793e-33	-1.68951
TMEM106A	3.79298	4.04859	3.82867	1.61684	1.89006	1.68787	7.208e-12	-1.15123
APLP1	2.5593	2.94601	3.00154	0.8189	0.759817	0.752513	2.72735e-13	-1.81626
STARD6	0.461017	0.803532	0.640525	5.81496	4.73942	6.6817	2.7413e-52	3.1509
LOC100343903	0.129976	0.157605	0.286453	0.459525	0.544251	0.691713	0.000904106	1.52941
FRZB	1.12729	1.76636	1.17984	0.407421	0.680152	0.808799	0.000946483	-1.08213
LOC100340649	5.44596	6.26443	6.55438	12.7696	13.2321	11.88	2.00179e-16	1.05214
NewGene_123	1.3115	1.25049	0.781788	0.342047	0.35103	0.417611	3.51536e-05	-1.56923
LNX1	3.8289	4.9124	3.52172	1.04794	1.05828	1.07063	6.48124e-24	-1.93686
CLEC4F	0.229336	0.313143	0.164994	1.10536	0.827817	1.13341	1.04715e-06	2.05008
CLEC4E	0.705448	0.794567	0.578708	11.6383	7.56982	10.1562	1.12583e-66	3.80085
CBLN3	0.277493	0.32973	0.31901	0.965425	0.705502	0.702311	1.0517e-06	1.35136
TMA16	10.2233	10.4136	9.94283	21.2665	22.6933	24.963	6.05323e-23	1.17734
ARHGAP22	1.65682	1.69098	0.992472	0.749331	0.780714	0.563874	0.000487747	-1.03833
TMEM266	0.33456	0.52876	0.358554	0.138006	0.070786	0.082828	3.86994e-05	-1.98166
NewGene_6066	2.40846	3.06891	2.71939	0.958869	1.0677	1.17037	2.75954e-07	-1.31642
SPOCK2	3.12097	2.98055	3.04424	0.77839	0.913527	0.928686	3.60529e-30	-1.79544
EXTL1	0.354385	0.511914	0.52113	0.268178	0.124961	0.214145	0.00414076	-1.16356
ISG15	15.6846	24.2507	16.4079	652.708	731.739	838.922	2.55657e-268	5.30932
ZNF232	6.24165	6.415	8.46398	17.7216	17.8474	15.7219	2.22548e-16	1.23075
SORBS1	6.29498	6.42742	6.65924	3.09531	2.9248	2.82918	1.08662e-28	-1.12582
NewGene_5312	1.11465	1.05852	0.965877	0.425967	0.458471	0.337676	0.000198999	-1.34738
SPIN3	0.220279	0.224397	0.236961	0.09812	0.024653	0.078151	0.00132185	-1.7493
SPIN4	1.3426	1.12345	1.44591	0.615687	0.462643	0.709695	2.38565e-06	-1.12497
ABTB2	0.564784	0.497123	0.796862	2.87065	2.23475	2.43324	1.89908e-21	2.01249
DKC1	21.9239	21.2028	22.2845	45.6714	43.3694	43.7753	5.26479e-30	1.02597
LOC100346546	0.395451	0.289046	0.304287	0.148528	0.054058	0.102187	2.30032e-05	-1.67511
KIF6	0.408859	0.440792	0.369103	1.80266	1.55892	1.44095	3.21162e-20	1.98603
NOL3	4.8535	7.32276	5.66596	2.59976	3.41936	2.79758	2.85206e-06	-1.0054
NOL6	7.79623	7.98656	7.3787	16.9544	18.4659	17.6945	2.11774e-37	1.20334
RAB6B	3.47194	4.13766	2.99006	1.40308	1.6111	1.25862	1.15381e-14	-1.30005
TGFBR3	18.6468	18.7309	18.1042	8.10495	8.55568	7.25732	3.17287e-33	-1.20881
FGF11	10.0687	9.99946	9.97038	3.21431	4.56821	3.1275	1.72936e-20	-1.45189
FGF12	0.786359	0.821789	0.800602	2.3908	1.7803	2.75256	2.23346e-13	1.49668
NewGene_1080	29.1745	38.3243	26.1817	7.15714	6.60205	8.98806	2.29495e-27	-2.0337
NewGene_3810	0.69035	0.670151	0.666851	0.325139	0.303436	0.294082	0.00204094	-1.11689
KDM6B	2.37938	2.4813	2.50958	6.04799	5.23907	4.70136	2.30679e-18	1.1211
COQ10B	17.9851	17.4784	16.1701	36.1045	32.9128	40.2844	1.33018e-22	1.08631
SEL1L3	3.11381	3.0923	2.81408	1.36333	1.5557	1.43061	8.81288e-13	-1.0393
HSPA12A	4.08672	4.17515	4.24699	12.5765	11.7819	14.4548	3.14844e-45	1.65145
TDRD7	11.4658	12.0977	11.71	90.3846	86.5428	88.5918	1.14176e-283	2.91722
TDRD9	0	0	0	0.395414	0.245972	0.556888	1.20317e-10	8.41034
NewGene_6428	0.821848	0.883557	0.882845	2.04676	1.77732	2.30204	0.000192708	1.14428
CASC1	1.02295	1.19704	1.41717	0.414357	0.634517	0.610162	0.0014369	-1.02009
NewGene_4374	0.887311	0.764494	1.05469	0.160833	0.12111	0.128126	8.94384e-10	-2.69677
DIEXF	3.97766	3.60273	4.92747	15.2188	14.6514	13.746	5.74375e-37	1.80077
SLC5A3	2.68746	3.01153	2.22413	5.55399	4.02231	6.16666	6.51224e-10	1.00386
TARS	65.6481	58.341	73.5728	199.172	181.29	191.725	1.64299e-42	1.5367
BEGAIN	0.380461	0.303152	0.402887	1.09193	0.650155	0.849775	0.000888361	1.24719
RRP9	12.1708	10.3779	8.82268	27.5977	31.4025	30.4775	2.23665e-29	1.51859
SLC6A6	3.34411	3.74863	2.97751	1.45646	1.16953	1.48695	0.000109688	-1.70386
RUNX3	0.594207	0.518406	0.620257	3.79126	3.09619	3.08667	6.86569e-34	2.51627
STX11	1.33446	1.42226	1.20744	10.3627	8.49421	9.57787	4.68081e-85	2.8465
ADAMTSL3	0.495564	0.410021	0.512467	1.60409	1.12287	1.50393	6.2246e-17	1.62631
MX1	91.3161	125.536	140.628	2202.49	2444.88	2320.79	1.08266e-192	4.29016
LOC100337853	15.7672	14.1657	17.8278	39.3027	34.2411	37.2326	1.0625e-23	1.21353
ATF3	1.11695	1.64217	1.21559	129.408	102.686	149.26	0	6.57882
ATF4	29.0877	28.878	19.6267	81.6802	83.7848	75.9111	1.79679e-30	1.64477
GNL2	31.6949	31.2584	35.4363	84.7141	79.9738	83.381	1.36762e-43	1.33793
MAK	0.133912	0.221677	0.109256	0.607581	0.643061	0.871864	1.35846e-06	2.11429
LOC100338913	0.179029	0.225715	0.141947	2.72546	1.70046	2.75708	4.80932e-18	3.69941
AGPAT4	0.164728	0.229469	0.138873	0.337204	0.259853	0.492506	0.00143144	1.0249
AAED1	14.1407	15.0108	14.2694	5.85129	7.64988	5.0124	7.21051e-13	-1.22178
RGS4	20.829	24.4351	24.6351	289.281	200.279	263.754	5.99797e-135	3.43134
ZNF710	1.02672	0.814924	1.01377	2.20456	2.47368	2.11188	1.16728e-11	1.25063
CD40	2.08561	2.14452	2.13894	10.3	9.55174	11.5922	4.78668e-59	2.30599
LOC100125981	36.9044	40.8797	33.752	97.5017	94.0858	111.087	1.07971e-44	1.44708
EAF2	11.8764	12.7726	11.5463	35.4355	36.625	36.3583	2.49157e-49	1.58718
EML5	0.479333	0.4293	0.463838	0.261817	0.216662	0.171879	0.000232906	-1.06682
IPPK	3.26697	4.29159	3.54907	7.31244	7.81893	9.29911	4.62574e-14	1.13608
DACT2	0.067414	0.158538	0.098306	1.90931	2.05398	2.10686	1.04972e-31	4.13833
APBB1	19.4542	21.1851	18.4337	8.84979	8.7115	8.60506	2.39633e-31	-1.16756
NewGene_3620	2.23172	1.99374	2.83307	0.767937	0.859486	0.556251	1.91346e-11	-1.64906
APELA	1.04067	0.956264	1.38535	0.536573	0.481329	0.321341	0.000139605	-1.32647
TNIP1	120.509	132.229	123.07	412.371	368.34	377.156	1.04626e-81	1.62522
TNIP3	0.631037	0.807874	0.482143	12.3555	10.2526	13.2541	4.73354e-82	4.19839
SMAD7	2.52114	2.66032	2.07979	5.11831	4.79991	5.2381	2.25611e-14	1.06517
SMAD9	2.53416	2.5955	2.79828	0.795458	0.789023	0.91557	5.69542e-26	-1.66023
NIPA2	22.307	25.4383	23.7483	49.5202	46.2138	55.0535	2.10492e-25	1.05995
SLC40A1	2.13372	2.93321	3.11509	1.1965	1.20135	1.29861	6.64848e-09	-1.13635
ABCD2	2.83622	3.06617	2.9865	1.26364	1.16527	1.31755	3.76921e-12	-1.23487
RPS6KL1	0.665135	0.638158	0.366273	0.122843	0.116944	0.084384	5.20392e-07	-2.3224
FOXE1	0.030645	0	0	0.716543	0.576711	0.6086	3.36382e-13	5.9632
ATP10A	11.6122	12.1075	12.2586	50.5766	49.267	50.1708	5.49097e-139	2.06453
C9	0.840933	0.683458	1.20507	0.208999	0.517747	0.277929	0.00118776	-1.41906
C2	1.24031	1.51621	1.55151	18.7839	14.3244	16.841	1.20839e-125	3.53547
C3	0.649592	0.798495	0.877931	30.7725	18.7244	25.0571	2.69832e-151	5.00645
SSPN	8.10939	9.26985	8.19773	1.99205	1.9479	1.96108	5.51114e-49	-2.1036
ARID5A	2.49304	3.39958	2.17411	20.8202	18.3946	20.5886	1.05575e-85	2.9136
SLC8A1	3.56652	3.43266	3.23483	1.385	1.82702	1.62627	1.08284e-10	-1.07281
BDKRB1	6.27154	7.12088	6.25787	23.3145	22.961	25.5414	9.7852e-51	1.84218
APOC1	4.37575	1.90262	8.30635	1.38739	2.41498	1.08964	0.00313619	-1.5651
NOD1	11.2869	11.8757	11.0659	30.6715	30.2902	30.2561	1.95089e-62	1.41479
NOD2	3.79045	3.49247	2.85429	13.0671	10.3477	13.4928	5.64301e-35	1.75589
STXBP1	27.2896	26.7664	29.7165	12.6165	13.5266	12.0115	1.00384e-26	-1.12918
PLCD4	1.39434	1.23435	0.974121	0.536773	0.271675	0.405437	7.42496e-08	-1.53699
NewGene_798	6.63544	7.16892	6.98827	98.825	95.9539	101.969	0	3.83736
CDRT1	0.816057	0.677741	0.921345	0.363864	0.283447	0.440753	0.000157485	-1.13772
TRIB3	3.59179	3.59764	3.08765	29.6319	25.5011	24.8942	6.08104e-121	2.96167
TRIB1	5.50479	6.14878	5.48733	12.0903	11.554	11.4568	5.04247e-21	1.03938
DUS3L	1.35135	1.45162	0.945518	2.37695	3.1589	3.06625	8.27191e-05	1.20744
NT5E	26.362	25.7204	27.5655	12.148	12.5957	11.6764	2.23094e-31	-1.12723
NT5M	2.46746	3.06124	2.0593	1.16781	1.11651	0.999861	2.73829e-05	-1.19044
LOC100355826	9.85964	13.4946	6.02834	3.67524	4.29038	5.03647	8.63994e-05	-1.15905
BCO2	8.13617	7.17939	7.276	16.9965	14.3281	16.1937	2.28841e-18	1.07665
MAN1C1	9.88323	10.5359	9.83949	4.85334	5.41888	4.3801	3.59576e-18	-1.03869
UAP1	36.1863	36.7452	34.9782	81.8461	78.1975	82.5428	1.17961e-47	1.17328
NewGene_5214	0.489366	0.598243	0.900289	0.02849	0.13425	0.182117	1.2009e-05	-2.38155
KCNMA1	1.46643	1.97889	1.32062	3.65933	2.47598	3.63153	4.14387e-07	1.0364
POPDC2	0.08844	0.170787	0.325148	1.0807	0.957639	1.35268	7.68858e-09	2.48061
LOC100340483	657.516	629.603	792.477	318.181	353.368	276.238	2.32812e-17	-1.12958
ATP13A5	0.722401	0.770772	0.735202	0.133202	0.366263	0.242364	2.2746e-06	-1.55689
PLPP2	13.9781	16.2055	9.72765	26.1312	26.1093	29.4784	1.73064e-10	1.04175
XYLT1	0.81055	0.690791	0.723134	2.20124	1.77517	1.94077	1.37363e-20	1.41428
TSR1	34.2052	31.4992	33.9013	69.3389	67.7547	74.2821	3.42579e-32	1.08967
PLAC8	0.123812	0.029772	0.07967	2.13502	1.43392	1.50994	9.37966e-16	4.35481
LOC100357419	6.14376	6.95322	6.57472	1.70212	1.7077	1.62086	3.14442e-62	-1.9491
SLC2A10	10.1468	9.8175	9.53149	3.4101	4.06168	3.07111	2.84457e-26	-1.47612
LOC100353245	588.881	585.833	765.762	1535.82	1883.31	1341.15	3.67903e-17	1.29901
NewGene_2955	1.43148	1.16338	1.18863	0.594206	0.630843	0.520576	0.000642614	-1.10307
AKR1B10	28.3183	29.7373	26.1954	10.0861	10.7349	11.1013	5.71908e-36	-1.39354
NewGene_6120	0.97425	0.868338	1.39131	0.442318	0.147598	0.371414	0.000207371	-1.74223
NewGene_3334	1.21287	1.33769	0.974322	0.475673	0.36462	0.363048	7.55071e-09	-1.49408
DPP4	1.45581	1.78685	1.87443	0.610843	0.892436	0.801297	1.77172e-07	-1.13491
GEM	15.9609	18.6972	18.016	79.5351	70.5827	75.4161	5.61932e-98	2.10989
NewGene_5471	1.13004	0.870369	0.631966	0.377422	0.313864	0.138156	2.99568e-06	-1.81484
UGT1-4	44.7438	33.8103	34.2505	20.4649	10.821	24.432	0.00982573	-1.01642
ADAM22	0.577793	0.569964	0.616761	0.095165	0.090384	0.110626	1.43027e-25	-2.56069
GYPC	3.13735	3.90776	3.61042	13.827	11.4122	10.8236	2.59539e-27	1.76098
BTG3	25.5841	29.2833	22.8593	63.0083	52.1859	64.3159	4.74904e-23	1.21319
ARG1	1.20652	1.46974	1.85195	3.80205	4.40676	4.1353	7.53985e-10	1.43372
NewGene_4432	0.597482	0.746267	0.409874	0.228486	0.221809	0.317591	0.00589259	-1.18882
LOC100359295	0.532672	0.52551	0.5652	1.49079	1.317	1.20096	3.40141e-10	1.30163
SPON1	30.7796	32.5386	30.168	15.0151	13.6326	13.1881	1.23062e-36	-1.1544
ZNFX1	19.1565	20.2034	22.2125	160.284	150.171	156.557	7.45519e-217	2.92711
CLCN7	0.05798	0.070695	0.128802	1.1806	1.17816	0.772204	9.03283e-13	3.56205
EFEMP1	20.2227	20.7613	24.2767	8.86652	9.97411	10.093	2.193e-21	-1.17488
TNN	0.71082	0.664185	0.561758	0.326841	0.272986	0.309159	2.07235e-05	-1.07944
TNF	0	0.097464	0.100135	34.1158	25.3872	27.2145	6.53452e-90	8.62205
ATP8B4	0.440783	0.464747	0.334707	0.222909	0.18427	0.171064	0.000131047	-1.08663
ATP8B1	14.3528	14.7861	15.3631	43.1873	39.0992	39.2416	1.25521e-56	1.45325
GGCT	27.121	28.7871	27.5004	60.9801	57.1976	58.3419	5.93043e-28	1.08693
FYB	0.515486	0.356093	0.663353	2.08489	1.33484	1.86367	2.29813e-10	1.74999
DDX21	44.6932	42.1537	48.0925	89.5459	85.7983	95.5293	1.53874e-24	1.00884
A4GALT	0.334241	0.325663	0.258397	0.643862	0.469972	0.768489	0.00145181	1.03648
NewGene_2377	0.930079	0.766965	1.15287	0.273346	0.33575	0.659987	0.00333102	-1.2765
GPAT3	1.52667	1.24147	0.891054	3.57458	2.82522	4.14724	1.94924e-11	1.51954
LRRC20	1.61862	1.7773	1.23826	3.93548	3.4899	4.30286	6.48745e-14	1.34012
LOC100348995	3.15633	3.3357	2.99507	30.7251	29.535	29.368	9.31672e-113	3.06241
HSPB11	9.12656	9.6733	10.3105	3.18341	2.85583	2.96033	3.01508e-17	-1.67629
LOC100352411	1.5089	1.67358	2.04088	5.03119	4.62316	3.70571	5.03414e-12	1.35704
ETV7	0.658432	0.93251	0.848866	28.3601	27.0293	29.2382	1.47313e-268	5.35982
NewGene_3966	0.572577	0.970962	0.356205	0.055968	0.071288	0.246791	5.24146e-05	-2.3303
MCOLN3	0.332522	0.495275	0.322641	0.19388	0.122772	0.170256	0.00606102	-1.20453
PUM3	15.6309	15.8633	16.2212	35.413	30.4346	34.589	1.85531e-26	1.07932
SLC11A2	21.2528	23.3012	15.7771	49.5369	39.816	52.6998	7.26258e-17	1.242
EDA	0.688395	0.746849	0.455476	0.346485	0.262251	0.230274	0.000141946	-1.14626
GPR84	0.703535	0.619959	0.942475	9.04211	5.52978	5.9468	9.73212e-39	3.17552
PTGER3	0.320986	0.425591	0.445005	0.135946	0.185702	0.121818	0.000142272	-1.31796
ARHGEF37	0.430667	0.360398	0.293401	0.135505	0.203709	0.159718	0.00202917	-1.08478
NICN1	22.104	23.1223	23.5761	9.41629	10.7045	7.46232	1.17916e-18	-1.31011
ZNF469	2.41664	2.81208	2.29952	4.98372	5.25396	4.95203	3.93096e-19	1.01964
TTC12	4.15876	4.5393	4.58873	2.14791	1.9863	2.37313	1.84507e-11	-1.01992
FCMR	0.128734	0.201573	0.103665	0.575266	0.713132	0.482806	7.44945e-05	1.98149
NewGene_242	0.047469	0.081233	0	0.961047	0.903022	1.28048	2.56187e-09	4.5059
NewGene_249	2.86084	2.53512	2.99994	1.51003	1.33429	1.20284	5.36637e-16	-1.04906
LOC100339305	0.75869	1.20374	1.33323	0.351041	0.490808	0.476335	0.000169009	-1.2903
PLCL1	0.027287	0.013567	0.008726	0.358762	0.202829	0.42369	3.55513e-13	4.19479
PLCL2	1.96622	2.25413	1.80794	0.919133	0.839124	0.896447	4.0821e-11	-1.17771
PARD6B	1.16011	1.3819	0.807825	0.330009	0.343431	0.281473	4.81192e-09	-1.79959
ZMYND15	0.044819	0.0736	0	1.53382	1.25128	1.14979	3.51929e-22	4.85304
ZMYND10	1.99751	1.94402	1.78225	0.736719	0.671635	0.580881	3.1196e-07	-1.51486
LGALS3BP	114.698	114.039	138.747	355.558	386.623	312.315	1.71889e-34	1.52505
NewGene_3740	0.395561	0.40999	0.406048	0.890346	0.74022	0.929425	0.00467793	1.03984
VIL1	0.355988	0.32381	0.322074	0.217178	0.086808	0.051729	0.00544605	-1.46057
LOC103348206	0.521916	0.509337	0.317619	0.229913	0.205361	0.217428	0.00452425	-1.03446
NewGene_1079	7.70963	6.90788	9.1814	22.3485	23.4517	21.0265	1.24149e-21	1.49391
LOC100357878	0	0	0.027483	13.7881	9.01727	15.4319	1.42073e-22	10.4474
CDKL2	1.65193	1.84142	1.75073	0.68719	0.81411	1.07259	7.78869e-06	-1.01201
CDKL4	0.721114	0.841495	0.830763	0.430416	0.230366	0.367983	0.000622052	-1.15045
NewGene_4163	1.14497	1.11789	0.929811	0.262639	0.308976	0.303877	5.45301e-16	-1.71218
EDN1	0.477304	0.438239	0.255413	2.17908	1.38844	2.52819	1.31464e-10	2.36573
EDN2	0.021185	0	0.047314	0.942483	1.29207	0.877623	3.04904e-09	4.77163
EDN3	2.25933	2.74921	2.08486	0.603392	0.49215	0.454431	9.60036e-21	-2.18331
ZDHHC1	8.04876	9.41751	6.57853	2.89821	3.69039	3.01688	7.82204e-11	-1.3055
CMTR1	19.606	21.3253	17.559	57.5056	56.4285	60.2795	1.98295e-61	1.57303
CMTR2	2.58262	2.95999	1.93125	16.0896	12.323	17.372	1.8147e-57	2.61827
KIAA0895L	0.765037	0.431431	0.449261	0.189953	0.210623	0.231091	0.000440225	-1.35672
TPCN1	9.53875	10.1657	11.3782	3.43622	4.10419	2.56899	1.50831e-20	-1.61144
ONECUT2	0.053873	0.035328	0.06295	0.300133	0.150138	0.286035	2.53923e-10	2.26631
SEC16B	3.87409	4.30875	3.67663	1.71319	1.48471	1.44028	1.618e-19	-1.34646
LOC100343177	1.16182	1.26673	0.810079	0.514438	0.432251	0.485619	8.58511e-06	-1.16762
LOC103346332	5.10068	6.7107	5.43339	1.96955	1.60478	1.96219	9.21681e-10	-1.63139
RIPK2	9.58314	9.38046	11.4282	41.1433	32.1139	38.1771	7.60675e-49	1.87615
RHOV	0.454128	0.348423	0.520226	1.31163	1.03578	1.1666	7.77112e-05	1.39673
RBM34	10.3875	9.19242	13.8626	33.9321	28.6286	28.7697	5.60967e-19	1.44681
TRPM6	0.730916	0.834179	0.734876	2.46455	1.896	1.99074	4.46092e-20	1.46534
NR3C2	0.181181	0.223753	0.214506	0.495538	0.463756	0.515959	6.96892e-06	1.24038
TTYH3	18.2158	17.5864	18.9417	7.83663	9.17934	6.43477	8.0008e-18	-1.21954
FBN2	7.48866	7.69071	6.99291	22.62	19.7851	21.2532	3.83831e-65	1.52674
TMEM35A	5.29056	4.85968	5.46017	2.13155	1.92817	2.11137	9.00119e-14	-1.33158
NUDT18	5.55624	5.62841	3.79476	1.59938	2.68748	2.56222	1.95037e-05	-1.11235
GPR162	1.32768	1.60404	0.996161	0.456333	0.662712	0.462439	1.5604e-05	-1.29302
LOC103351958	1.51483	1.78274	3.11053	0.499865	0.720329	0.501041	0.000185308	-1.85068
OSGIN1	1.51252	1.57379	1.20109	4.00728	3.77326	3.72932	6.97235e-14	1.42468
SP110	1.02047	1.06183	0.807851	5.21	5.12061	4.53926	4.81615e-31	2.33994
PLEKHA4	5.84734	6.43765	5.45892	22.3905	22.3677	21.9438	5.32508e-78	1.91554
NewGene_617	0.138337	0.332295	0.454728	1.58355	1.27139	1.23853	1.05714e-08	2.18484
COL8A2	30.2494	38.9968	22.0568	11.8407	12.3752	13.4001	2.45111e-14	-1.26908
COL8A1	252.524	274.982	231.224	103.382	103.48	106.59	3.13271e-42	-1.28924
